# Supplementary material for: Clinical manifestations, associated risk factors and treatment outcomes of Chronic Pulmonary Aspergillosis (CPA): Experiences from a tertiary care hospital in Lahore, Pakistan
Source: PLoS One. 2021 Nov 12;16(11):e0259766. doi: 10.1371/journal.pone.0259766 (PMC8589179; doi:10.1371/journal.pone.0259766)
Supplement: S1 Dataset — (XLSX) [file pone.0259766.s002.xlsx]

## Sheet: Datasheet CPA
NAME	GENDER	AGE	AGE_RANGE	ALCOHOL	SMOKING_STATUS	DRUG_ADDICTION	TIME_SINCE_TB_DIAGNOSIS	RANGE_OF_LOS	LENGTH_OF_STAY_AT_HOSPITAL	PREVIOUS_ILLNESS_HISTORY_LESS_THAN_6_MONTHS	SPUTUM_PRODUCTION	CHEST_PAIN	COUGH	DYSPNEA	FEVER	FATIGUE	WEIGHT_LOSS	HEMOPTYSIS	BRONCHOPLUERAL_FISTULA	EMPYEMA	PNEUMOTHORAX	ALIVE	DEAD	HEMATOLOGICAL_MALIGNANCIES	CHRONIC_LIVER_DISEASE	NEUTROPENIA	CHEMOTHERAPY	BRONCHIECTASIS	STEROID_USE	CS_USED	HYDROCORTISONE_DOSE	DURATION_PRED	MAX_DOSE_PRED	INITIAL_DOSE_BECLO	MAX_BECLOMETHASONE	INITIAL_DOSE_FLUT	MAX_FLUTICASONE	DURATION_INHALED_CS	PULMONARY_SARCOIDOSIS	ASTHMA	COPD	TUBERCULOSIS	DIAGNOSED_WITH	INTERSTITIAL_LUNG_DISEASE	RESPIRATORY_RATE_1	RESPIRATORY_RATE_2	RESPIRATORY_RATE_3	WBC_OA	WBC_M
NAME001	MALE	46	>45	NON DRINKER	NON SMOKER	EX DA	1	10-19	12	YES	YES	NO	YES	NO	YES	NO	YES	NO	NO	NO	NO	NO	YES	YES	NO	NO	NO	NO	NO	NO	#NULL!	#NULL!	#NULL!	#NULL!	#NULL!	#NULL!	#NULL!	#NULL!	NO	NO	NO	NO	CHRONIC CAVITARY PULMONARY ASPERGILLOSIS (CCPA)	NO	>20-25	>25-30	15-20	7.1-10.9*10^9?/L	7.1-10.9*10^9?/L
NAME002	MALE	44	35-45	NON DRINKER	CURRENT SMOKER	EX DA	2	<10	6	YES	NO	NO	YES	YES	YES	YES	NO	YES	NO	NO	NO	YES	NO	NO	NO	NO	NO	YES	YES	INHALED FLUTICASONE	#NULL!	#NULL!	#NULL!	#NULL!	#NULL!	100	500	3	NO	YES	NO	PREVIOUS	SUBACUTE INVASIVE PULMONARY ASPERGILLOSIS	NO	15-20	>20-25	>20-25	7.1-10.9*10^9?/L	7.1-10.9*10^9?/L
NAME003	MALE	31	<35	NON DRINKER	NON SMOKER	EX DA	0.5	10-19	13	YES	YES	NO	YES	NO	YES	NO	YES	YES	NO	NO	NO	NO	YES	YES	NO	NO	NO	NO	YES	ORAL PREDNISOLONE	#NULL!	4	40	#NULL!	#NULL!	#NULL!	#NULL!	#NULL!	YES	NO	NO	NO	CHRONIC CAVITARY PULMONARY ASPERGILLOSIS (CCPA)	NO	15-20	>20-25	15-20	>=11*10^9?/L	>=11*10^9?/L
NAME004	MALE	40	35-45	NON DRINKER	EX SMOKER	EX DA	0.5	<10	8	YES	YES	NO	YES	YES	YES	YES	NO	YES	NO	NO	YES	YES	NO	NO	NO	NO	NO	YES	YES	ORAL PREDNISOLONE	#NULL!	6	40	#NULL!	#NULL!	#NULL!	#NULL!	#NULL!	NO	NO	NO	PREVIOUS	SUBACUTE INVASIVE PULMONARY ASPERGILLOSIS	NO	>20-25	>20-25	>20-25	7.1-10.9*10^9?/L	7.1-10.9*10^9?/L
NAME005	MALE	45	35-45	NON DRINKER	NON SMOKER	EX DA	3	10-19	13	YES	YES	NO	YES	YES	NO	YES	YES	YES	NO	NO	NO	NO	YES	NO	NO	NO	NO	NO	YES	INHALED FLUTICASONE	#NULL!	#NULL!	#NULL!	#NULL!	#NULL!	200	750	3	NO	YES	NO	ACTIVE	CHRONIC CAVITARY PULMONARY ASPERGILLOSIS (CCPA)	NO	>20-25	>25-30	>20-25	7.1-10.9*10^9?/L	7.1-10.9*10^9?/L
NAME006	MALE	46	>45	NON DRINKER	NON SMOKER	NON DA	1	30-40	30	YES	YES	NO	YES	NO	YES	YES	YES	YES	NO	NO	YES	NO	YES	YES	NO	NO	NO	NO	NO	NO	#NULL!	#NULL!	#NULL!	#NULL!	#NULL!	#NULL!	#NULL!	#NULL!	YES	NO	NO	NO	SUBACUTE INVASIVE PULMONARY ASPERGILLOSIS	NO	>20-25	>20-25	>20-25	7.1-10.9*10^9?/L	7.1-10.9*10^9?/L
NAME007	MALE	47	>45	NON DRINKER	CURRENT SMOKER	EX DA	2	<10	6	YES	YES	NO	YES	NO	YES	NO	NO	YES	NO	NO	YES	YES	NO	NO	NO	YES	NO	YES	NO	NO	#NULL!	#NULL!	#NULL!	#NULL!	#NULL!	#NULL!	#NULL!	#NULL!	NO	NO	NO	PREVIOUS	CHRONIC CAVITARY PULMONARY ASPERGILLOSIS (CCPA)	NO	>20-25	>20-25	>20-25	>=11*10^9?/L	>=11*10^9?/L
NAME008	MALE	43	35-45	NON DRINKER	NON SMOKER	EX DA	2	>40	42	YES	YES	NO	YES	NO	YES	YES	NO	NO	NO	NO	NO	NO	YES	NO	YES	NO	NO	NO	YES	ORAL PREDNISOLONE	#NULL!	4	40	#NULL!	#NULL!	#NULL!	#NULL!	#NULL!	NO	NO	NO	ACTIVE	SUBACUTE INVASIVE PULMONARY ASPERGILLOSIS	NO	>20-25	>25-30	>20-25	7.1-10.9*10^9?/L	7.1-10.9*10^9?/L
NAME009	FEMALE	45	35-45	NON DRINKER	NON SMOKER	NON DA	1	30-40	31	YES	YES	NO	YES	NO	YES	YES	NO	NO	NO	NO	NO	NO	YES	NO	NO	NO	NO	NO	YES	INHALED BECLOMETHASONE	200	#NULL!	#NULL!	80	560	#NULL!	#NULL!	4	NO	NO	YES	ACTIVE	SUBACUTE INVASIVE PULMONARY ASPERGILLOSIS	NO	>20-25	>20-25	>20-25	7.1-10.9*10^9?/L	7.1-10.9*10^9?/L
NAME010	FEMALE	48	>45	NON DRINKER	EX SMOKER	EX DA	2	10-19	12	YES	YES	NO	YES	NO	YES	YES	NO	NO	NO	NO	NO	YES	NO	NO	NO	NO	NO	NO	YES	ORAL PREDNISOLONE	#NULL!	8	40	#NULL!	#NULL!	#NULL!	#NULL!	#NULL!	NO	NO	NO	PREVIOUS	CHRONIC CAVITARY PULMONARY ASPERGILLOSIS (CCPA)	NO	>20-25	>20-25	>25-30	7.1-10.9*10^9?/L	7.1-10.9*10^9?/L
NAME011	MALE	30	<35	NON DRINKER	EX SMOKER	EX DA	1.5	10-19	14	YES	YES	YES	NO	NO	NO	NO	YES	NO	NO	NO	NO	YES	NO	NO	NO	NO	NO	NO	NO	NO	#NULL!	#NULL!	#NULL!	#NULL!	#NULL!	#NULL!	#NULL!	#NULL!	NO	YES	NO	NO	CHRONIC CAVITARY PULMONARY ASPERGILLOSIS (CCPA)	NO	>25-30	>20-25	>20-25	>=11*10^9?/L	7.1-10.9*10^9?/L
NAME012	MALE	46	>45	NON DRINKER	CURRENT SMOKER	EX DA	1	<10	6	YES	YES	NO	YES	NO	YES	YES	NO	NO	NO	YES	YES	YES	NO	NO	NO	NO	NO	NO	YES	ORAL PREDNISOLONE	#NULL!	4	40	#NULL!		#NULL!	#NULL!	#NULL!	NO	NO	NO	PREVIOUS	SUBACUTE INVASIVE PULMONARY ASPERGILLOSIS	NO	15-20	>20-25	>25-30	7.1-10.9*10^9?/L	7.1-10.9*10^9?/L
NAME013	MALE	71	>45	HUQQA	NON SMOKER	EX DA	2	30-40	31	YES	YES	NO	YES	NO	YES	YES	NO	YES	NO	NO	NO	NO	YES	NO	NO	NO	NO	YES	YES	ORAL PREDNISOLONE	#NULL!	4	40	#NULL!	#NULL!	#NULL!	#NULL!	#NULL!	NO	NO	NO	ACTIVE	CHRONIC CAVITARY PULMONARY ASPERGILLOSIS (CCPA)	NO	15-20	>20-25	15-20	7.1-10.9*10^9?/L	7.1-10.9*10^9?/L
NAME014	FEMALE	51	>45	NON DRINKER	NON SMOKER	EX DA	3	<10	6	YES	YES	NO	YES	NO	YES	YES	NO	YES	NO	NO	NO	YES	NO	NO	NO	NO	NO	YES	YES	ORAL PREDNISOLONE	#NULL!	4	30	#NULL!	#NULL!	#NULL!	#NULL!	#NULL!	NO	NO	NO	PREVIOUS	SUBACUTE INVASIVE PULMONARY ASPERGILLOSIS	NO	15-20	>20-25	>20-25	7.1-10.9*10^9?/L	7.1-10.9*10^9?/L
NAME015	MALE	31	<35	NON DRINKER	CURRENT SMOKER	EX DA	2	20-29	22	YES	YES	YES	NO	YES	YES	YES	YES	YES	NO	YES	NO	YES	NO	NO	NO	NO	NO	YES	YES	ORAL PREDNISOLONE	#NULL!	4	40	#NULL!	#NULL!	#NULL!	#NULL!	#NULL!	YES	NO	NO	NO	CHRONIC CAVITARY PULMONARY ASPERGILLOSIS (CCPA)	NO	>25-30	>20-25	>20-25	7.1-10.9*10^9?/L	7.1-10.9*10^9?/L
NAME016	MALE	68	>45	NON DRINKER	CURRENT SMOKER	EX DA	2	30-40	30	YES	YES	NO	YES	NO	YES	NO	NO	YES	NO	NO	NO	NO	YES	NO	NO	NO	NO	YES	YES	ORAL PREDNISOLONE	#NULL!	6	40	#NULL!	#NULL!	#NULL!	#NULL!	#NULL!	NO	NO	NO	PREVIOUS	SUBACUTE INVASIVE PULMONARY ASPERGILLOSIS	NO	>20-25	15-20	>20-25	7.1-10.9*10^9?/L	7.1-10.9*10^9?/L
NAME017	MALE	43	35-45	NON DRINKER	NON SMOKER	EX DA	1.5	10-19	13	YES	YES	NO	YES	NO	YES	NO	NO	NO	NO	NO	NO	YES	NO	NO	NO	NO	NO	NO	YES	ORAL PREDNISOLONE	#NULL!	4	40	#NULL!	#NULL!	#NULL!	#NULL!	#NULL!	YES	NO	NO	NO	CHRONIC CAVITARY PULMONARY ASPERGILLOSIS (CCPA)	NO	15-20	>20-25	>20-25	7.1-10.9*10^9?/L	7.1-10.9*10^9?/L
NAME018	MALE	44	35-45	NON DRINKER	CURRENT SMOKER	EX DA	2	10-19	15	YES	YES	NO	YES	NO	YES	YES	YES	NO	NO	NO	NO	NO	YES	NO	NO	NO	NO	NO	YES	INHALED BECLOMETHASONE	300	#NULL!	#NULL!	40	320	#NULL!	#NULL!	3	NO	NO	YES	PREVIOUS	SUBACUTE INVASIVE PULMONARY ASPERGILLOSIS	NO	15-20	>20-25	>20-25	7.1-10.9*10^9?/L	7.1-10.9*10^9?/L
NAME019	FEMALE	33	<35	NON DRINKER	NON SMOKER	EX DA	3	10-19	11	YES	YES	NO	YES	YES	YES	YES	YES	YES	NO	NO	NO	YES	NO	YES	YES	NO	NO	YES	NO	NO	#NULL!	#NULL!	#NULL!	#NULL!	#NULL!	#NULL!	#NULL!	#NULL!	NO	NO	NO	ACTIVE	CHRONIC CAVITARY PULMONARY ASPERGILLOSIS (CCPA)	NO	15-20	15-20	15-20	7.1-10.9*10^9?/L	7.1-10.9*10^9?/L
NAME020	MALE	75	>45	NON DRINKER	NON SMOKER	NON DA	1.7	30-40	31	YES	YES	NO	YES	NO	YES	YES	YES	YES	NO	NO	NO	NO	YES	NO	NO	NO	NO	NO	YES	INHALED BECLOMETHASONE	#NULL!	#NULL!	#NULL!	40	320	#NULL!	#NULL!	3	NO	NO	YES	PREVIOUS	CHRONIC CAVITARY PULMONARY ASPERGILLOSIS (CCPA)	NO	>25-30	>20-25	>20-25	7.1-10.9*10^9?/L	7.1-10.9*10^9?/L
NAME021	MALE	47	>45	NON DRINKER	CURRENT SMOKER	EX DA	1	30-40	30	YES	YES	NO	YES	YES	YES	YES	NO	YES	NO	NO	NO	NO	YES	NO	NO	YES	NO	NO	NO	NO	#NULL!	#NULL!	#NULL!	#NULL!	#NULL!	#NULL!	#NULL!	#NULL!	NO	NO	NO	ACTIVE	CHRONIC CAVITARY PULMONARY ASPERGILLOSIS (CCPA)	YES	>20-25	>20-25	>20-25	7.1-10.9*10^9?/L	7.1-10.9*10^9?/L
NAME022	FEMALE	40	35-45	NON DRINKER	CURRENT SMOKER	EX DA	2	10-19	13	YES	YES	NO	YES	NO	YES	YES	NO	YES	NO	NO	YES	YES	NO	YES	NO	NO	NO	YES	YES	INHALED BECLOMETHASONE	#NULL!	#NULL!	#NULL!	80	400	#NULL!	#NULL!	4	NO	NO	YES	PREVIOUS	CHRONIC CAVITARY PULMONARY ASPERGILLOSIS (CCPA)	NO	15-20	15-20	>20-25	7.1-10.9*10^9?/L	7.1-10.9*10^9?/L
NAME023	MALE	55	>45	NON DRINKER	NON SMOKER	EX DA	2	20-29	22	YES	YES	NO	YES	NO	YES	NO	NO	NO	NO	NO	NO	NO	YES	NO	NO	NO	NO	NO	NO	NO	#NULL!	#NULL!	#NULL!	#NULL!	#NULL!	#NULL!	#NULL!	#NULL!	NO	NO	NO	NO	CHRONIC CAVITARY PULMONARY ASPERGILLOSIS (CCPA)	NO	15-20	>20-25	>25-30	7.1-10.9*10^9?/L	7.1-10.9*10^9?/L
NAME024	FEMALE	48	>45	NON DRINKER	CURRENT SMOKER	EX DA	2	<10	9	YES	YES	NO	YES	NO	YES	YES	NO	NO	NO	NO	NO	YES	NO	NO	NO	NO	NO	NO	YES	ORAL PREDNISOLONE	#NULL!	4	40	#NULL!	#NULL!	#NULL!	#NULL!	#NULL!	YES	NO	NO	NO	CHRONIC CAVITARY PULMONARY ASPERGILLOSIS (CCPA)	NO	15-20	>25-30	>20-25	7.1-10.9*10^9?/L	7.1-10.9*10^9?/L
NAME025	MALE	33	<35	NON DRINKER	NON SMOKER	EX DA	1.7	20-29	22	YES	YES	NO	YES	NO	YES	YES	NO	NO	NO	NO	YES	NO	YES	NO	NO	NO	NO	NO	NO	NO	#NULL!	#NULL!	#NULL!	#NULL!	#NULL!	#NULL!	#NULL!	#NULL!	NO	NO	NO	NO	SUBACUTE INVASIVE PULMONARY ASPERGILLOSIS	NO	>20-25	>20-25	>20-25	7.1-10.9*10^9?/L	7.1-10.9*10^9?/L
NAME026	FEMALE	45	35-45	NON DRINKER	CURRENT SMOKER	NON DA	2	10-19	10	YES	YES	NO	YES	NO	YES	YES	YES	YES	NO	NO	YES	YES	NO	YES	NO	NO	NO	YES	YES	ORAL PREDNISOLONE	#NULL!	6	30	#NULL!	#NULL!	#NULL!	#NULL!	#NULL!	NO	NO	NO	ACTIVE	CHRONIC CAVITARY PULMONARY ASPERGILLOSIS (CCPA)	NO	>20-25	15-20	>20-25	7.1-10.9*10^9?/L	7.1-10.9*10^9?/L
NAME027	MALE	46	>45	NON DRINKER	CURRENT SMOKER	NON DA	0.5	<10	6	YES	YES	NO	YES	NO	YES	YES	NO	YES	NO	NO	YES	YES	NO	NO	NO	YES	NO	YES	YES	ORAL PREDNISOLONE	#NULL!	4	40	#NULL!	#NULL!	#NULL!	#NULL!	#NULL!	NO	NO	NO	PREVIOUS	CHRONIC CAVITARY PULMONARY ASPERGILLOSIS (CCPA)	NO	>20-25	15-20	>20-25	7.1-10.9*10^9?/L	7.1-10.9*10^9?/L
NAME028	MALE	65	>45	NON DRINKER	NON SMOKER	EX DA	2	10-19	12	YES	YES	YES	YES	NO	YES	YES	YES	YES	NO	NO	YES	YES	NO	NO	NO	NO	NO	NO	YES	INHALED FLUTICASONE	#NULL!	#NULL!	#NULL!	#NULL!	#NULL!	150	500	3	NO	YES	NO	NO	CHRONIC CAVITARY PULMONARY ASPERGILLOSIS (CCPA)	NO	>20-25	>20-25	15-20	7.1-10.9*10^9?/L	7.1-10.9*10^9?/L
NAME029	MALE	47	>45	NON DRINKER	NON SMOKER	EX DA	2	20-29	22	YES	YES	NO	YES	NO	YES	YES	YES	NO	NO	NO	NO	NO	YES	NO	NO	NO	NO	YES	YES	ORAL PREDNISOLONE	#NULL!	6	20	#NULL!	#NULL!	#NULL!	#NULL!	#NULL!	YES	NO	NO	NO	CHRONIC CAVITARY PULMONARY ASPERGILLOSIS (CCPA)	NO	15-20	15-20	15-20	7.1-10.9*10^9?/L	7.1-10.9*10^9?/L
NAME030	MALE	43	35-45	NON DRINKER	NON SMOKER	EX DA	2	<10	6	YES	YES	NO	YES	NO	NO	YES	NO	NO	NO	NO	NO	YES	NO	NO	NO	NO	NO	NO	YES	ORAL PREDNISOLONE	#NULL!	4	20	#NULL!	#NULL!	#NULL!	#NULL!	#NULL!	NO	NO	NO	ACTIVE	SUBACUTE INVASIVE PULMONARY ASPERGILLOSIS	NO	>20-25	>20-25	>20-25	7.1-10.9*10^9?/L	7.1-10.9*10^9?/L
NAME031	MALE	47	>45	NON DRINKER	NON SMOKER	EX DA	3	30-40	30	YES	YES	NO	YES	YES	YES	YES	YES	NO	NO	NO	NO	NO	YES	NO	NO	NO	NO	NO	YES	ORAL PREDNISOLONE	#NULL!	4	40	#NULL!	#NULL!	#NULL!	#NULL!	#NULL!	YES	NO	NO	NO	CHRONIC CAVITARY PULMONARY ASPERGILLOSIS (CCPA)	NO	>20-25	>20-25	>20-25	7.1-10.9*10^9?/L	7.1-10.9*10^9?/L
NAME032	FEMALE	44	35-45	NON DRINKER	NON SMOKER	EX DA	2	30-40	33	YES	YES	NO	YES	NO	YES	YES	NO	NO	NO	NO	NO	NO	YES	NO	NO	NO	NO	YES	YES	INHALED FLUTICASONE	#NULL!	#NULL!	#NULL!	#NULL!	#NULL!	100	300	3	NO	YES	NO	PREVIOUS	CHRONIC CAVITARY PULMONARY ASPERGILLOSIS (CCPA)	NO	15-20	>20-25	>20-25	7.1-10.9*10^9?/L	7.1-10.9*10^9?/L
NAME033	MALE	43	35-45	NON DRINKER	NON SMOKER	EX DA	3	10-19	13	YES	YES	NO	YES	NO	YES	YES	YES	YES	NO	NO	YES	YES	NO	YES	NO	NO	NO	YES	YES	ORAL PREDNISOLONE	#NULL!	4	20	#NULL!	#NULL!	#NULL!	#NULL!	#NULL!	NO	NO	NO	ACTIVE	SUBACUTE INVASIVE PULMONARY ASPERGILLOSIS	NO	>20-25	>20-25	>20-25	7.1-10.9*10^9?/L	7.1-10.9*10^9?/L
NAME034	MALE	43	35-45	NON DRINKER	NON SMOKER	EX DA	2	10-19	10	YES	YES	YES	YES	NO	YES	YES	NO	YES	NO	NO	YES	YES	NO	YES	NO	NO	NO	NO	YES	ORAL PREDNISOLONE	#NULL!	4	40	#NULL!	#NULL!	#NULL!	#NULL!	#NULL!	NO	NO	NO	PREVIOUS	SUBACUTE INVASIVE PULMONARY ASPERGILLOSIS	NO	>20-25	>20-25	>20-25	7.1-10.9*10^9?/L	7.1-10.9*10^9?/L
NAME035	MALE	45	35-45	NON DRINKER	NON SMOKER	EX DA	1	10-19	13	YES	YES	NO	YES	NO	YES	YES	NO	YES	NO	NO	NO	YES	NO	NO	NO	NO	YES	NO	YES	ORAL PREDNISOLONE	#NULL!	6	40	#NULL!	#NULL!	#NULL!	#NULL!	#NULL!	YES	NO	NO	NO	SUBACUTE INVASIVE PULMONARY ASPERGILLOSIS	NO	15-20	>20-25	15-20	7.1-10.9*10^9?/L	7.1-10.9*10^9?/L
NAME036	MALE	49	>45	NON DRINKER	NON SMOKER	EX DA	0.5	10-19	10	YES	NO	NO	NO	NO	NO	YES	NO	NO	NO	NO	NO	YES	NO	NO	NO	NO	YES	NO	NO	NO	#NULL!	#NULL!	#NULL!	#NULL!	#NULL!	#NULL!	#NULL!	#NULL!	NO	NO	NO	NO	CHRONIC CAVITARY PULMONARY ASPERGILLOSIS (CCPA)	NO	>20-25	15-20	>20-25	7.1-10.9*10^9?/L	7.1-10.9*10^9?/L
NAME037	MALE	47	>45	NON DRINKER	NON SMOKER	EX DA	3	10-19	10	YES	YES	YES	YES	NO	YES	YES	NO	NO	NO	NO	NO	YES	NO	NO	NO	NO	NO	NO	YES	ORAL PREDNISOLONE	#NULL!	5	40	#NULL!	#NULL!	#NULL!	#NULL!	#NULL!	YES	NO	NO	ACTIVE	CHRONIC CAVITARY PULMONARY ASPERGILLOSIS (CCPA)	NO	>20-25	>20-25	15-20	7.1-10.9*10^9?/L	7.1-10.9*10^9?/L
NAME038	MALE	46	>45	NON DRINKER	NON SMOKER	EX DA	1.8	10-19	12	YES	YES	NO	YES	NO	YES	YES	YES	NO	NO	NO	YES	NO	YES	YES	NO	NO	NO	YES	NO	NO	#NULL!	#NULL!	#NULL!	#NULL!	#NULL!	#NULL!	#NULL!	#NULL!	NO	NO	NO	PREVIOUS	SUBACUTE INVASIVE PULMONARY ASPERGILLOSIS	NO	>20-25	>20-25	15-20	7.1-10.9*10^9?/L	7.1-10.9*10^9?/L
NAME039	FEMALE	47	>45	NON DRINKER	NON SMOKER	EX DA	2	>40	42	YES	YES	NO	NO	NO	YES	YES	YES	YES	NO	NO	YES	YES	NO	NO	NO	NO	NO	NO	YES	ORAL PREDNISOLONE	#NULL!	4	20	#NULL!	#NULL!	#NULL!	#NULL!	#NULL!	YES	NO	NO	NO	CHRONIC CAVITARY PULMONARY ASPERGILLOSIS (CCPA)	NO	>20-25	>20-25	>20-25	7.1-10.9*10^9?/L	7.1-10.9*10^9?/L
NAME040	MALE	50	>45	NON DRINKER	CURRENT SMOKER	EX DA	1	<10	6	YES	YES	NO	YES	NO	YES	YES	NO	NO	NO	NO	NO	YES	NO	NO	NO	NO	NO	NO	YES	ORAL PREDNISOLONE	#NULL!	4	40	#NULL!	#NULL!	#NULL!	#NULL!	#NULL!	NO	NO	NO	PREVIOUS	SUBACUTE INVASIVE PULMONARY ASPERGILLOSIS	NO	15-20	>20-25	15-20	7.1-10.9*10^9?/L	7.1-10.9*10^9?/L
NAME041	MALE	47	>45	NON DRINKER	NON SMOKER	EX DA	2	10-19	16	YES	YES	NO	YES	NO	YES	YES	NO	YES	NO	NO	YES	NO	YES	NO	NO	NO	NO	NO	YES	ORAL PREDNISOLONE	#NULL!	6	40	#NULL!	#NULL!	#NULL!	#NULL!	#NULL!	YES	NO	NO	NO	CHRONIC CAVITARY PULMONARY ASPERGILLOSIS (CCPA)	NO	15-20	15-20	>25-30	7.1-10.9*10^9?/L	4-7*10^9?/L
NAME042	MALE	50	>45	NON DRINKER	NON SMOKER	EX DA	2	10-19	13	YES	YES	NO	YES	NO	YES	YES	NO	NO	NO	NO	NO	YES	NO	NO	NO	NO	NO	NO	YES	ORAL PREDNISOLONE	#NULL!	4	40	#NULL!	#NULL!	#NULL!	#NULL!	#NULL!	YES	NO	NO	NO	CHRONIC CAVITARY PULMONARY ASPERGILLOSIS (CCPA)	NO	15-20	>25-30	>25-30	7.1-10.9*10^9?/L	7.1-10.9*10^9?/L
NAME043	MALE	31	<35	NON DRINKER	NON SMOKER	NON DA	1.5	10-19	13	YES	NO	NO	YES	NO	YES	YES	NO	NO	NO	NO	NO	YES	NO	NO	NO	NO	NO	NO	NO	NO	#NULL!	#NULL!	#NULL!	#NULL!	#NULL!	#NULL!	#NULL!	#NULL!	NO	NO	NO	ACTIVE	SUBACUTE INVASIVE PULMONARY ASPERGILLOSIS	NO	>20-25	>25-30	15-20	7.1-10.9*10^9?/L	7.1-10.9*10^9?/L
NAME044	MALE	49	>45	NON DRINKER	NON SMOKER	EX DA	3	<10	6	YES	YES	NO	YES	NO	YES	YES	NO	YES	NO	NO	NO	YES	NO	NO	NO	NO	NO	NO	NO	NO	#NULL!	#NULL!	#NULL!	#NULL!	#NULL!	#NULL!	#NULL!	#NULL!	NO	NO	NO	PREVIOUS	CHRONIC CAVITARY PULMONARY ASPERGILLOSIS (CCPA)	NO	>25-30	15-20	>20-25	7.1-10.9*10^9?/L	7.1-10.9*10^9?/L
NAME045	MALE	47	>45	NON DRINKER	EX SMOKER	EX DA	1	30-40	35	YES	YES	NO	YES	NO	NO	YES	YES	YES	NO	NO	YES	NO	YES	YES	NO	NO	NO	YES	YES	INHALED BECLOMETHASONE	#NULL!	#NULL!	#NULL!	100	640	#NULL!	#NULL!	4	NO	NO	YES	PREVIOUS	CHRONIC CAVITARY PULMONARY ASPERGILLOSIS (CCPA)	NO	>25-30	>20-25	15-20	7.1-10.9*10^9?/L	7.1-10.9*10^9?/L
NAME046	MALE	44	35-45	NON DRINKER	CURRENT SMOKER	EX DA	2	30-40	33	YES	YES	NO	YES	NO	YES	YES	YES	YES	NO	NO	NO	NO	YES	YES	NO	NO	NO	YES	YES	INHALED BECLOMETHASONE	#NULL!	#NULL!	#NULL!	100	640	#NULL!	#NULL!	4	NO	NO	YES	NO	CHRONIC CAVITARY PULMONARY ASPERGILLOSIS (CCPA)	NO	>20-25	>20-25	>20-25	7.1-10.9*10^9?/L	4-7*10^9?/L
NAME047	MALE	46	>45	NON DRINKER	CURRENT SMOKER	EX DA	3	30-40	31	YES	NO	YES	YES	YES	YES	YES	YES	NO	NO	NO	YES	NO	YES	NO	NO	NO	NO	YES	YES	ORAL PREDNISOLONE	#NULL!	4	40	#NULL!	#NULL!	#NULL!	#NULL!	#NULL!	NO	NO	NO	ACTIVE	CHRONIC CAVITARY PULMONARY ASPERGILLOSIS (CCPA)	NO	>20-25	15-20	>20-25	7.1-10.9*10^9?/L	7.1-10.9*10^9?/L
NAME048	FEMALE	47	>45	NON DRINKER	NON SMOKER	EX DA	1	10-19	10	YES	YES	NO	YES	NO	YES	NO	NO	NO	NO	NO	NO	YES	NO	NO	NO	NO	NO	NO	NO	NO	#NULL!	#NULL!	#NULL!	#NULL!	#NULL!	#NULL!	#NULL!	#NULL!	NO	YES	NO	PREVIOUS	SUBACUTE INVASIVE PULMONARY ASPERGILLOSIS	NO	>20-25	>20-25	>20-25	7.1-10.9*10^9?/L	7.1-10.9*10^9?/L
NAME049	FEMALE	46	>45	NON DRINKER	CURRENT SMOKER	EX DA	2	30-40	30	YES	YES	NO	YES	YES	YES	YES	NO	YES	NO	NO	YES	NO	YES	NO	NO	NO	NO	NO	YES	ORAL PREDNISOLONE	#NULL!	4	40	#NULL!	#NULL!	#NULL!	#NULL!	#NULL!	YES	NO	NO	NO	CHRONIC CAVITARY PULMONARY ASPERGILLOSIS (CCPA)	NO	>25-30	>20-25	15-20	7.1-10.9*10^9?/L	7.1-10.9*10^9?/L
NAME050	FEMALE	45	35-45	PAN	NON SMOKER	NON DA	3	10-19	10	YES	YES	NO	YES	NO	YES	NO	NO	NO	NO	NO	NO	YES	NO	NO	NO	NO	NO	NO	YES	INHALED BECLOMETHASONE	#NULL!	#NULL!	#NULL!	40	320	#NULL!	#NULL!	4	NO	NO	YES	NO	SUBACUTE INVASIVE PULMONARY ASPERGILLOSIS	NO	>20-25	15-20	>20-25	7.1-10.9*10^9?/L	7.1-10.9*10^9?/L
NAME051	MALE	42	35-45	NON DRINKER	EX SMOKER	NON DA	2	10-19	12	YES	NO	NO	YES	NO	YES	YES	NO	NO	NO	NO	NO	YES	NO	YES	NO	NO	NO	NO	YES	INHALED FLUTICASONE	#NULL!	#NULL!	#NULL!	#NULL!	#NULL!	100	500	3	NO	YES	NO	NO	SUBACUTE INVASIVE PULMONARY ASPERGILLOSIS	NO	>20-25	>20-25	15-20	7.1-10.9*10^9?/L	7.1-10.9*10^9?/L
NAME052	MALE	48	>45	NON DRINKER	NON SMOKER	EX DA	2	20-29	22	YES	YES	NO	YES	YES	YES	YES	NO	YES	NO	NO	NO	YES	NO	NO	NO	NO	NO	YES	YES	ORAL PREDNISOLONE	#NULL!	4	40	#NULL!	#NULL!	#NULL!	#NULL!	#NULL!	NO	NO	NO	ACTIVE	CHRONIC CAVITARY PULMONARY ASPERGILLOSIS (CCPA)	NO	>20-25	>20-25	>25-30	7.1-10.9*10^9?/L	7.1-10.9*10^9?/L
NAME053	MALE	32	<35	NON DRINKER	EX SMOKER	EX DA	2	10-19	10	YES	YES	NO	YES	YES	YES	YES	NO	YES	NO	NO	YES	YES	NO	NO	NO	NO	NO	YES	YES	ORAL PREDNISOLONE	#NULL!	4	30	#NULL!	#NULL!	#NULL!	#NULL!	#NULL!	YES	NO	NO	NO	CHRONIC CAVITARY PULMONARY ASPERGILLOSIS (CCPA)	NO	>20-25	15-20	>20-25	7.1-10.9*10^9?/L	7.1-10.9*10^9?/L
NAME054	MALE	34	<35	NON DRINKER	NON SMOKER	EX DA	3	10-19	15	YES	YES	NO	YES	NO	YES	YES	YES	YES	NO	NO	YES	YES	NO	NO	NO	NO	NO	YES	NO	NO	#NULL!	#NULL!	#NULL!	#NULL!	#NULL!	#NULL!	#NULL!	#NULL!	NO	NO	NO	PREVIOUS	CHRONIC CAVITARY PULMONARY ASPERGILLOSIS (CCPA)	NO	15-20	>20-25	>20-25	7.1-10.9*10^9?/L	7.1-10.9*10^9?/L
NAME055	FEMALE	30	<35	NON DRINKER	NON SMOKER	EX DA	3	10-19	13	YES	YES	NO	YES	YES	NO	YES	NO	YES	NO	NO	NO	YES	NO	NO	NO	NO	NO	YES	YES	ORAL PREDNISOLONE	#NULL!	4	40	#NULL!	#NULL!	#NULL!	#NULL!	#NULL!	YES	NO	NO	NO	CHRONIC CAVITARY PULMONARY ASPERGILLOSIS (CCPA)	NO	>20-25	>25-30	>20-25	7.1-10.9*10^9?/L	7.1-10.9*10^9?/L
NAME056	FEMALE	41	35-45	NON DRINKER	NON SMOKER	EX DA	2	10-19	10	YES	YES	NO	YES	NO	YES	YES	NO	YES	NO	NO	NO	YES	NO	NO	NO	NO	NO	NO	YES	ORAL PREDNISOLONE	#NULL!	6	40	#NULL!	#NULL!	#NULL!	#NULL!	#NULL!	NO	NO	NO	ACTIVE	SUBACUTE INVASIVE PULMONARY ASPERGILLOSIS	NO	>20-25	>20-25	>25-30	7.1-10.9*10^9?/L	7.1-10.9*10^9?/L
NAME057	MALE	44	35-45	NON DRINKER	NON SMOKER	NON DA	0.5	10-19	10	YES	YES	NO	YES	NO	YES	YES	YES	YES	NO	NO	NO	YES	NO	YES	NO	NO	NO	NO	NO	NO	#NULL!	#NULL!	#NULL!	#NULL!	#NULL!	#NULL!	#NULL!	#NULL!	NO	NO	NO	PREVIOUS	SUBACUTE INVASIVE PULMONARY ASPERGILLOSIS	NO	>20-25	>20-25	15-20	7.1-10.9*10^9?/L	7.1-10.9*10^9?/L
NAME058	FEMALE	43	35-45	NON DRINKER	NON SMOKER	NON DA	2	30-40	35	YES	YES	YES	YES	NO	YES	YES	YES	YES	NO	NO	NO	YES	NO	NO	NO	NO	NO	NO	NO	NO	#NULL!	#NULL!	#NULL!	#NULL!	#NULL!	#NULL!	#NULL!	#NULL!	NO	NO	YES	ACTIVE	CHRONIC CAVITARY PULMONARY ASPERGILLOSIS (CCPA)	YES	>20-25	>20-25	>20-25	4-7*10^9?/L	7.1-10.9*10^9?/L
NAME059	MALE	39	35-45	NON DRINKER	CURRENT SMOKER	EX DA	2	>40	42	YES	YES	NO	NO	NO	NO	YES	YES	NO	NO	NO	YES	NO	YES	NO	NO	NO	NO	NO	YES	ORAL PREDNISOLONE	#NULL!	4	20	#NULL!	#NULL!	#NULL!	#NULL!	#NULL!	NO	NO	NO	PREVIOUS	CHRONIC CAVITARY PULMONARY ASPERGILLOSIS (CCPA)	NO	>20-25	>20-25	>20-25	7.1-10.9*10^9?/L	7.1-10.9*10^9?/L
NAME060	MALE	43	35-45	NON DRINKER	EX SMOKER	EX DA	1	20-29	22	YES	YES	NO	YES	NO	YES	YES	NO	YES	NO	NO	YES	YES	NO	NO	NO	NO	NO	NO	NO	NO	#NULL!	#NULL!	#NULL!	#NULL!	#NULL!	#NULL!	#NULL!	#NULL!	NO	NO	NO	NO	CHRONIC CAVITARY PULMONARY ASPERGILLOSIS (CCPA)	NO	>20-25	>20-25	>20-25	7.1-10.9*10^9?/L	7.1-10.9*10^9?/L
NAME061	MALE	46	>45	NON DRINKER	EX SMOKER	EX DA	2	10-19	12	YES	YES	NO	YES	NO	YES	YES	NO	YES	NO	NO	NO	YES	NO	YES	NO	NO	NO	NO	YES	ORAL PREDNISOLONE	#NULL!	4	40	#NULL!	#NULL!	#NULL!	#NULL!	#NULL!	YES	NO	NO	NO	CHRONIC CAVITARY PULMONARY ASPERGILLOSIS (CCPA)	NO	>20-25	>20-25	>20-25	7.1-10.9*10^9?/L	7.1-10.9*10^9?/L
NAME062	MALE	48	>45	NON DRINKER	EX SMOKER	EX DA	2	30-40	40	YES	YES	NO	YES	NO	YES	YES	YES	NO	NO	NO	NO	YES	NO	NO	NO	YES	NO	NO	YES	ORAL PREDNISOLONE	#NULL!	4	40	#NULL!	#NULL!	#NULL!	#NULL!	#NULL!	NO	NO	NO	PREVIOUS	CHRONIC CAVITARY PULMONARY ASPERGILLOSIS (CCPA)	NO	>20-25	>20-25	>20-25	7.1-10.9*10^9?/L	7.1-10.9*10^9?/L
NAME063	MALE	45	35-45	NON DRINKER	NON SMOKER	NON DA	2	10-19	13	YES	YES	NO	YES	NO	YES	YES	NO	NO	NO	NO	NO	YES	NO	YES	NO	NO	NO	NO	YES	ORAL PREDNISOLONE	#NULL!	4	20	#NULL!	#NULL!	#NULL!	#NULL!	#NULL!	NO	NO	NO	ACTIVE	CHRONIC CAVITARY PULMONARY ASPERGILLOSIS (CCPA)	NO	>20-25	>20-25	>20-25	7.1-10.9*10^9?/L	7.1-10.9*10^9?/L
NAME064	MALE	46	>45	NON DRINKER	EX SMOKER	EX DA	3	30-40	35	YES	YES	NO	YES	YES	YES	YES	NO	YES	NO	NO	YES	YES	NO	NO	NO	NO	NO	NO	YES	ORAL PREDNISOLONE	#NULL!	4	40	#NULL!	#NULL!	#NULL!	#NULL!	#NULL!	NO	NO	NO	PREVIOUS	CHRONIC CAVITARY PULMONARY ASPERGILLOSIS (CCPA)	NO	15-20	>20-25	>20-25	7.1-10.9*10^9?/L	7.1-10.9*10^9?/L
NAME065	MALE	40	35-45	NON DRINKER	NON SMOKER	EX DA	2	>40	42	YES	YES	YES	YES	NO	YES	YES	NO	NO	NO	NO	NO	YES	NO	NO	YES	NO	NO	NO	YES	INHALED FLUTICASONE	#NULL!	#NULL!	#NULL!	#NULL!	#NULL!	100	300	4	NO	YES	NO	NO	CHRONIC CAVITARY PULMONARY ASPERGILLOSIS (CCPA)	NO	15-20	>20-25	>20-25	7.1-10.9*10^9?/L	7.1-10.9*10^9?/L
NAME066	MALE	50	>45	NON DRINKER	NON SMOKER	EX DA	1	30-40	31	YES	YES	NO	YES	NO	YES	YES	YES	YES	NO	NO	NO	YES	NO	NO	NO	NO	YES	NO	YES	ORAL PREDNISOLONE	#NULL!	4	20	#NULL!	#NULL!	#NULL!	#NULL!	#NULL!	YES	NO	NO	NO	CHRONIC CAVITARY PULMONARY ASPERGILLOSIS (CCPA)	YES	>20-25	>20-25	>20-25	7.1-10.9*10^9?/L	7.1-10.9*10^9?/L
NAME067	MALE	46	>45	NON DRINKER	NON SMOKER	EX DA	2	30-40	33	YES	YES	NO	YES	NO	YES	YES	NO	NO	NO	NO	NO	YES	NO	YES	NO	NO	NO	NO	YES	ORAL PREDNISOLONE	#NULL!	6	40	#NULL!	#NULL!	#NULL!	#NULL!	#NULL!	NO	NO	NO	PREVIOUS	CHRONIC CAVITARY PULMONARY ASPERGILLOSIS (CCPA)	NO	>20-25	>25-30	>20-25	7.1-10.9*10^9?/L	7.1-10.9*10^9?/L
NAME068	MALE	42	35-45	NON DRINKER	NON SMOKER	EX DA	2	30-40	31	YES	YES	NO	YES	NO	NO	YES	NO	NO	NO	NO	NO	YES	NO	NO	NO	NO	NO	NO	NO	NO	#NULL!	#NULL!	#NULL!	#NULL!	#NULL!	#NULL!	#NULL!	#NULL!	NO	NO	NO	NO	CHRONIC CAVITARY PULMONARY ASPERGILLOSIS (CCPA)	NO	>20-25	>20-25	>25-30	7.1-10.9*10^9?/L	7.1-10.9*10^9?/L
NAME069	MALE	46	>45	NON DRINKER	EX SMOKER	NON DA	2	30-40	30	YES	YES	NO	YES	NO	YES	YES	NO	YES	NO	NO	NO	YES	NO	NO	NO	NO	NO	NO	YES	ORAL PREDNISOLONE	#NULL!	4	40	#NULL!	#NULL!	#NULL!	#NULL!	#NULL!	NO	NO	NO	ACTIVE	SUBACUTE INVASIVE PULMONARY ASPERGILLOSIS	NO	>20-25	>20-25	15-20	7.1-10.9*10^9?/L	7.1-10.9*10^9?/L
NAME070	MALE	45	35-45	NON DRINKER	EX SMOKER	NON DA	3	20-29	22	YES	YES	NO	YES	YES	YES	YES	YES	YES	NO	NO	NO	YES	NO	YES	NO	NO	NO	NO	YES	ORAL PREDNISOLONE	#NULL!	4	40	#NULL!	#NULL!	#NULL!	#NULL!	#NULL!	YES	NO	NO	NO	CHRONIC CAVITARY PULMONARY ASPERGILLOSIS (CCPA)	NO	15-20	>20-25	15-20	7.1-10.9*10^9?/L	7.1-10.9*10^9?/L
NAME071	MALE	46	>45	NON DRINKER	NON SMOKER	NON DA	1.5	30-40	31	YES	YES	YES	YES	NO	NO	YES	NO	NO	NO	NO	NO	YES	NO	NO	NO	NO	YES	NO	NO	NO	#NULL!	#NULL!	#NULL!	#NULL!	#NULL!	#NULL!	#NULL!	#NULL!	NO	NO	NO	PREVIOUS	CHRONIC CAVITARY PULMONARY ASPERGILLOSIS (CCPA)	NO	>20-25	15-20	>20-25	7.1-10.9*10^9?/L	7.1-10.9*10^9?/L
NAME072	MALE	58	>45	NON DRINKER	CURRENT SMOKER	EX DA	2	>40	42	YES	YES	NO	YES	NO	YES	YES	NO	YES	NO	NO	YES	NO	YES	NO	NO	NO	NO	YES	YES	ORAL PREDNISOLONE	#NULL!	4	20	#NULL!	#NULL!	#NULL!	#NULL!	#NULL!	NO	NO	NO	ACTIVE	CHRONIC CAVITARY PULMONARY ASPERGILLOSIS (CCPA)	NO	>20-25	>20-25	>20-25	7.1-10.9*10^9?/L	7.1-10.9*10^9?/L
NAME073	MALE	41	35-45	NON DRINKER	CURRENT SMOKER	EX DA	1	30-40	30	YES	YES	NO	YES	NO	YES	YES	NO	YES	NO	NO	YES	NO	YES	NO	NO	NO	NO	NO	YES	ORAL PREDNISOLONE	#NULL!	4	60	#NULL!	#NULL!	#NULL!	#NULL!	#NULL!	NO	NO	NO	PREVIOUS	CHRONIC CAVITARY PULMONARY ASPERGILLOSIS (CCPA)	YES	>20-25	>20-25	>20-25	7.1-10.9*10^9?/L	7.1-10.9*10^9?/L
NAME074	MALE	44	35-45	NON DRINKER	NON SMOKER	EX DA	2	30-40	35	YES	YES	NO	YES	NO	YES	YES	YES	YES	NO	NO	YES	YES	NO	NO	NO	NO	YES	NO	NO	NO	#NULL!	#NULL!	#NULL!	#NULL!	#NULL!	#NULL!	#NULL!	#NULL!	NO	YES	NO	NO	CHRONIC CAVITARY PULMONARY ASPERGILLOSIS (CCPA)	NO	>20-25	>20-25	>20-25	7.1-10.9*10^9?/L	7.1-10.9*10^9?/L
NAME075	MALE	46	>45	NON DRINKER	NON SMOKER	EX DA	2	10-19	12	YES	YES	NO	YES	NO	NO	YES	NO	YES	NO	NO	NO	YES	NO	NO	NO	NO	NO	YES	YES	ORAL PREDNISOLONE	#NULL!	5	40	#NULL!	#NULL!	#NULL!	#NULL!	#NULL!	NO	NO	NO	PREVIOUS	CHRONIC CAVITARY PULMONARY ASPERGILLOSIS (CCPA)	NO	>20-25	>20-25	15-20	7.1-10.9*10^9?/L	7.1-10.9*10^9?/L
NAME076	MALE	45	35-45	NON DRINKER	NON SMOKER	NON DA	4	10-19	13	YES	NO	YES	YES	NO	YES	YES	YES	NO	NO	NO	NO	YES	NO	NO	NO	NO	NO	NO	YES	ORAL PREDNISOLONE	#NULL!	4	40	#NULL!	#NULL!	#NULL!	#NULL!	#NULL!	NO	NO	NO	NO	CHRONIC CAVITARY PULMONARY ASPERGILLOSIS (CCPA)	NO	>20-25	15-20	15-20	7.1-10.9*10^9?/L	7.1-10.9*10^9?/L
NAME077	FEMALE	46	>45	NON DRINKER	NON SMOKER	NON DA	2	10-19	14	YES	YES	NO	YES	NO	NO	YES	NO	YES	NO	NO	YES	YES	NO	NO	NO	NO	NO	NO	YES	INHALED BECLOMETHASONE	#NULL!	#NULL!	#NULL!	80	600	#NULL!	#NULL!	4	NO	NO	YES	PREVIOUS	CHRONIC CAVITARY PULMONARY ASPERGILLOSIS (CCPA)	NO	>20-25	15-20	>20-25	7.1-10.9*10^9?/L	7.1-10.9*10^9?/L
NAME078	FEMALE	51	>45	NON DRINKER	NON SMOKER	EX DA	2	30-40	33	YES	YES	NO	YES	NO	NO	YES	NO	NO	NO	NO	NO	YES	NO	NO	NO	NO	NO	NO	YES	ORAL PREDNISOLONE	#NULL!	4	20	#NULL!	#NULL!	#NULL!	#NULL!	#NULL!	NO	NO	NO	ACTIVE	CHRONIC CAVITARY PULMONARY ASPERGILLOSIS (CCPA)	NO	>20-25	15-20	15-20	7.1-10.9*10^9?/L	7.1-10.9*10^9?/L
NAME079	MALE	46	>45	NON DRINKER	EX SMOKER	NON DA	1	10-19	15	YES	YES	NO	YES	NO	YES	YES	NO	YES	NO	NO	YES	YES	NO	YES	NO	NO	NO	NO	NO	NO	#NULL!	#NULL!	#NULL!	#NULL!	#NULL!	#NULL!	#NULL!	#NULL!	NO	NO	NO	NO	CHRONIC CAVITARY PULMONARY ASPERGILLOSIS (CCPA)	NO	>20-25	>20-25	15-20	7.1-10.9*10^9?/L	7.1-10.9*10^9?/L
NAME080	FEMALE	48	>45	NON DRINKER	EX SMOKER	EX DA	2	10-19	12	YES	YES	NO	YES	NO	YES	YES	YES	NO	NO	NO	NO	YES	NO	NO	NO	NO	NO	NO	YES	ORAL PREDNISOLONE	#NULL!	5	40	#NULL!	#NULL!	#NULL!	#NULL!	#NULL!	NO	NO	NO	PREVIOUS	CHRONIC CAVITARY PULMONARY ASPERGILLOSIS (CCPA)	NO	>20-25	>20-25	15-20	7.1-10.9*10^9?/L	7.1-10.9*10^9?/L
NAME081	FEMALE	40	35-45	NON DRINKER	EX SMOKER	EX DA	3	10-19	13	YES	YES	YES	YES	YES	YES	YES	YES	YES	NO	NO	NO	YES	NO	NO	NO	NO	NO	YES	YES	ORAL PREDNISOLONE	#NULL!	4	40	#NULL!	#NULL!	#NULL!	#NULL!	#NULL!	NO	NO	NO	PREVIOUS	SUBACUTE INVASIVE PULMONARY ASPERGILLOSIS	NO	>20-25	>20-25	>20-25	7.1-10.9*10^9?/L	7.1-10.9*10^9?/L
NAME082	FEMALE	46	>45	NON DRINKER	EX SMOKER	NON DA	2	10-19	12	YES	YES	NO	NO	NO	YES	YES	YES	NO	NO	NO	NO	YES	NO	NO	NO	NO	NO	NO	YES	ORAL PREDNISOLONE	#NULL!	6	30	#NULL!	#NULL!	#NULL!	#NULL!	#NULL!	NO	NO	NO	PREVIOUS	CHRONIC CAVITARY PULMONARY ASPERGILLOSIS (CCPA)	NO	>20-25	>20-25	15-20	7.1-10.9*10^9?/L	7.1-10.9*10^9?/L
NAME083	FEMALE	45	35-45	NON DRINKER	NON SMOKER	EX DA	1	10-19	13	YES	YES	NO	YES	NO	YES	YES	YES	YES	NO	NO	NO	YES	NO	NO	NO	NO	NO	NO	YES	ORAL PREDNISOLONE	#NULL!	4	40	#NULL!	#NULL!	#NULL!	#NULL!	#NULL!	NO	NO	NO	PREVIOUS	SUBACUTE INVASIVE PULMONARY ASPERGILLOSIS	NO	>20-25	>20-25	>20-25	7.1-10.9*10^9?/L	7.1-10.9*10^9?/L
NAME084	MALE	44	35-45	NON DRINKER	EX SMOKER	EX DA	2	10-19	10	YES	YES	NO	YES	NO	YES	YES	NO	NO	NO	NO	NO	YES	NO	NO	NO	NO	NO	NO	YES	ORAL PREDNISOLONE	#NULL!	4	40	#NULL!	#NULL!	#NULL!	#NULL!	#NULL!	YES	NO	NO	NO	SUBACUTE INVASIVE PULMONARY ASPERGILLOSIS	NO	>20-25	>20-25	15-20	7.1-10.9*10^9?/L	7.1-10.9*10^9?/L
NAME085	MALE	50	>45	NON DRINKER	CURRENT SMOKER	EX DA	2	10-19	10	YES	YES	NO	YES	NO	NO	YES	NO	YES	NO	NO	YES	YES	NO	NO	NO	NO	NO	NO	NO	NO	#NULL!	#NULL!	#NULL!	#NULL!	#NULL!	#NULL!	#NULL!	#NULL!	NO	NO	NO	PREVIOUS	CHRONIC CAVITARY PULMONARY ASPERGILLOSIS (CCPA)	NO	>20-25	15-20	>20-25	7.1-10.9*10^9?/L	7.1-10.9*10^9?/L
NAME086	MALE	48	>45	NON DRINKER	EX SMOKER	EX DA	1	30-40	33	YES	YES	NO	YES	NO	YES	YES	NO	YES	NO	NO	NO	NO	YES	NO	NO	NO	NO	NO	YES	ORAL PREDNISOLONE	#NULL!	8	40	#NULL!	#NULL!	#NULL!	#NULL!	#NULL!	NO	NO	NO	ACTIVE	CHRONIC CAVITARY PULMONARY ASPERGILLOSIS (CCPA)	NO	15-20	15-20	>20-25	7.1-10.9*10^9?/L	7.1-10.9*10^9?/L
NAME087	MALE	49	>45	NON DRINKER	CURRENT SMOKER	EX DA	2	10-19	12	YES	YES	NO	YES	NO	NO	YES	NO	NO	NO	NO	NO	YES	NO	NO	NO	NO	NO	NO	YES	ORAL PREDNISOLONE	#NULL!	4	40	#NULL!	#NULL!	#NULL!	#NULL!	#NULL!	YES	NO	NO	NO	CHRONIC CAVITARY PULMONARY ASPERGILLOSIS (CCPA)	NO	15-20	>20-25	>20-25	7.1-10.9*10^9?/L	7.1-10.9*10^9?/L
NAME088	MALE	46	>45	NON DRINKER	EX SMOKER	NON DA	2	30-40	31	YES	NO	NO	YES	NO	YES	YES	YES	YES	NO	NO	NO	NO	YES	NO	YES	NO	NO	NO	NO	NO	#NULL!	#NULL!	#NULL!	#NULL!	#NULL!	#NULL!	#NULL!	#NULL!	NO	NO	NO	NO	CHRONIC CAVITARY PULMONARY ASPERGILLOSIS (CCPA)	NO	>20-25	>20-25	15-20	7.1-10.9*10^9?/L	7.1-10.9*10^9?/L
NAME089	MALE	47	>45	NON DRINKER	CURRENT SMOKER	NON DA	1	10-19	12	YES	YES	NO	YES	NO	NO	YES	YES	YES	NO	NO	YES	YES	NO	NO	NO	NO	NO	NO	YES	ORAL PREDNISOLONE	#NULL!	4	20	#NULL!	#NULL!	#NULL!	#NULL!	#NULL!	YES	NO	NO	NO	CHRONIC CAVITARY PULMONARY ASPERGILLOSIS (CCPA)	NO	>20-25	>25-30	>20-25	7.1-10.9*10^9?/L	7.1-10.9*10^9?/L
NAME090	FEMALE	45	35-45	NON DRINKER	CURRENT SMOKER	NON DA	1	10-19	10	YES	NO	NO	YES	YES	YES	YES	YES	NO	NO	NO	NO	YES	NO	NO	NO	NO	YES	NO	YES	ORAL PREDNISOLONE	#NULL!	4	30	#NULL!	#NULL!	#NULL!	#NULL!	#NULL!	YES	NO	NO	NO	CHRONIC CAVITARY PULMONARY ASPERGILLOSIS (CCPA)	NO	>20-25	15-20	15-20	>=11*10^9?/L	>=11*10^9?/L
NAME091	MALE	46	>45	NON DRINKER	EX SMOKER	EX DA	1	10-19	10	YES	YES	NO	YES	NO	YES	YES	NO	YES	NO	NO	NO	NO	YES	NO	NO	NO	NO	NO	NO	NO	#NULL!	#NULL!	#NULL!	#NULL!	#NULL!	#NULL!	#NULL!	#NULL!	NO	NO	NO	PREVIOUS	SUBACUTE INVASIVE PULMONARY ASPERGILLOSIS	NO	>20-25	>20-25	>20-25	7.1-10.9*10^9?/L	7.1-10.9*10^9?/L
NAME092	MALE	47	>45	NON DRINKER	EX SMOKER	EX DA	2	30-40	31	YES	YES	NO	YES	NO	YES	YES	NO	NO	NO	NO	NO	NO	YES	NO	NO	NO	NO	NO	YES	ORAL PREDNISOLONE	#NULL!	6	40	#NULL!	#NULL!	#NULL!	#NULL!	#NULL!	NO	NO	NO	ACTIVE	CHRONIC CAVITARY PULMONARY ASPERGILLOSIS (CCPA)	NO	>20-25	>20-25	>25-30	7.1-10.9*10^9?/L	>=11*10^9?/L
NAME093	MALE	44	35-45	NON DRINKER	EX SMOKER	EX DA	1	10-19	12	YES	YES	NO	YES	NO	YES	YES	NO	NO	NO	NO	NO	YES	NO	NO	NO	NO	NO	NO	YES	ORAL PREDNISOLONE	#NULL!	8	30	#NULL!	#NULL!	#NULL!	#NULL!	#NULL!	NO	NO	NO	PREVIOUS	CHRONIC CAVITARY PULMONARY ASPERGILLOSIS (CCPA)	NO	>20-25	>20-25	>20-25	7.1-10.9*10^9?/L	7.1-10.9*10^9?/L
NAME094	FEMALE	48	>45	NON DRINKER	EX SMOKER	EX DA	2	10-19	10	YES	YES	YES	YES	YES	YES	YES	YES	YES	NO	NO	NO	YES	NO	NO	NO	NO	NO	NO	NO	NO	#NULL!	#NULL!	#NULL!	#NULL!	#NULL!	#NULL!	#NULL!	#NULL!	NO	NO	NO	PREVIOUS	CHRONIC CAVITARY PULMONARY ASPERGILLOSIS (CCPA)	NO	>20-25	>20-25	15-20	7.1-10.9*10^9?/L	7.1-10.9*10^9?/L
NAME095	MALE	44	35-45	NON DRINKER	CURRENT SMOKER	EX DA	3	10-19	10	YES	NO	NO	YES	YES	YES	YES	NO	YES	NO	NO	YES	YES	NO	YES	NO	YES	NO	NO	YES	ORAL PREDNISOLONE	#NULL!	4	30	#NULL!	#NULL!	#NULL!	#NULL!	#NULL!	YES	NO	NO	NO	CHRONIC CAVITARY PULMONARY ASPERGILLOSIS (CCPA)	NO	>20-25	>25-30	15-20	7.1-10.9*10^9?/L	7.1-10.9*10^9?/L
NAME096	MALE	58	>45	NON DRINKER	CURRENT SMOKER	EX DA	1.5	>40	42	YES	YES	NO	YES	YES	NO	YES	YES	YES	NO	NO	NO	YES	NO	NO	NO	NO	NO	NO	NO	NO	#NULL!	#NULL!	#NULL!	#NULL!	#NULL!	#NULL!	#NULL!	#NULL!	NO	NO	NO	PREVIOUS	SIMPLE ASPERGILLOMA	NO	15-20	>20-25	>20-25	7.1-10.9*10^9?/L	7.1-10.9*10^9?/L
NAME097	MALE	44	35-45	NON DRINKER	EX SMOKER	EX DA	1	10-19	15	YES	YES	NO	YES	YES	NO	YES	NO	NO	NO	NO	YES	NO	YES	YES	NO	NO	YES	NO	YES	INHALED BECLOMETHASONE	#NULL!	#NULL!	#NULL!	40	320	#NULL!	#NULL!	4	NO	NO	YES	PREVIOUS	SIMPLE ASPERGILLOMA	NO	15-20	>20-25	>20-25	7.1-10.9*10^9?/L	7.1-10.9*10^9?/L
NAME098	MALE	31	<35	NON DRINKER	CURRENT SMOKER	EX DA	1.5	<10	6	YES	YES	NO	YES	NO	YES	YES	NO	YES	NO	NO	YES	YES	NO	NO	NO	NO	NO	NO	NO	NO	#NULL!	#NULL!	#NULL!	#NULL!	#NULL!	#NULL!	#NULL!	#NULL!	NO	NO	NO	ACTIVE	SIMPLE ASPERGILLOMA	NO	>20-25	>20-25	15-20	7.1-10.9*10^9?/L	7.1-10.9*10^9?/L
NAME099	MALE	45	35-45	NON DRINKER	NON SMOKER	NON DA	0.5	10-19	15	YES	YES	NO	YES	YES	YES	YES	YES	YES	NO	NO	NO	YES	NO	NO	NO	NO	NO	NO	YES	ORAL PREDNISOLONE	#NULL!	4	40	#NULL!	#NULL!	#NULL!	#NULL!	#NULL!	NO	NO	NO	PREVIOUS	SIMPLE ASPERGILLOMA	NO	>20-25	>20-25	15-20	7.1-10.9*10^9?/L	7.1-10.9*10^9?/L
NAME100	MALE	44	35-45	NON DRINKER	NON SMOKER	NON DA	2	<10	5	YES	YES	NO	YES	NO	YES	NO	YES	YES	NO	NO	NO	YES	NO	YES	NO	NO	NO	NO	NO	NO	#NULL!	#NULL!	#NULL!	#NULL!	#NULL!	#NULL!	#NULL!	#NULL!	NO	NO	NO	NO	SIMPLE ASPERGILLOMA	NO	>20-25	15-20	>20-25	7.1-10.9*10^9?/L	7.1-10.9*10^9?/L
NAME101	MALE	45	35-45	NON DRINKER	NON SMOKER	NON DA	2	10-19	12	YES	YES	NO	YES	NO	YES	YES	YES	YES	NO	NO	YES	YES	NO	NO	NO	NO	NO	NO	YES	ORAL PREDNISOLONE	#NULL!	#NULL!	40	#NULL!	#NULL!	#NULL!	#NULL!	#NULL!	YES	NO	NO	NO	SIMPLE ASPERGILLOMA	NO	>20-25	>20-25	15-20	7.1-10.9*10^9?/L	7.1-10.9*10^9?/L
NAME102	MALE	49	>45	PAN	NON SMOKER	EX DA	2	10-19	10	YES	YES	NO	YES	NO	NO	YES	YES	YES	NO	NO	NO	YES	NO	NO	YES	NO	NO	NO	NO	NO	#NULL!	#NULL!	#NULL!	#NULL!	#NULL!	#NULL!	#NULL!	#NULL!	NO	NO	NO	ACTIVE	SIMPLE ASPERGILLOMA	NO	>25-30	>20-25	>20-25	7.1-10.9*10^9?/L	7.1-10.9*10^9?/L
NAME103	MALE	44	35-45	NON DRINKER	NON SMOKER	EX DA	2	<10	7	YES	YES	NO	YES	NO	YES	NO	YES	NO	NO	NO	YES	YES	NO	NO	NO	NO	NO	NO	YES	ORAL PREDNISOLONE	#NULL!	4	40	#NULL!	#NULL!	#NULL!	#NULL!	#NULL!	NO	NO	NO	PREVIOUS	SIMPLE ASPERGILLOMA	YES	>20-25	>20-25	15-20	7.1-10.9*10^9?/L	7.1-10.9*10^9?/L
NAME104	FEMALE	43	35-45	NON DRINKER	CURRENT SMOKER	EX DA	1	30-40	35	YES	YES	NO	YES	NO	YES	YES	YES	YES	NO	NO	NO	NO	YES	YES	NO	NO	NO	NO	YES	ORAL PREDNISOLONE	#NULL!	4	20	#NULL!	#NULL!	#NULL!	#NULL!	#NULL!	NO	NO	NO	ACTIVE	SIMPLE ASPERGILLOMA	NO	15-20	>20-25	>20-25	7.1-10.9*10^9?/L	4-7*10^9?/L
NAME105	MALE	50	>45	NON DRINKER	CURRENT SMOKER	NON DA	1	20-29	23	YES	YES	NO	YES	NO	YES	NO	NO	NO	NO	NO	NO	YES	NO	NO	YES	NO	NO	NO	NO	NO	#NULL!	#NULL!	#NULL!	#NULL!	#NULL!	#NULL!	#NULL!	#NULL!	NO	YES	NO	NO	SIMPLE ASPERGILLOMA	NO	>20-25	>20-25	>20-25	>=11*10^9?/L	>=11*10^9?/L
NAME106	MALE	44	35-45	NON DRINKER	EX SMOKER	EX DA	1	20-29	22	YES	YES	NO	YES	NO	NO	YES	NO	NO	NO	NO	NO	YES	NO	NO	NO	NO	NO	NO	NO	NO	#NULL!	#NULL!	#NULL!	#NULL!	#NULL!	#NULL!	#NULL!	#NULL!	NO	NO	NO	PREVIOUS	SIMPLE ASPERGILLOMA	NO	>20-25	15-20	>20-25	7.1-10.9*10^9?/L	7.1-10.9*10^9?/L
NAME107	MALE	45	35-45	NON DRINKER	EX SMOKER	EX DA	3	30-40	31	YES	YES	NO	YES	NO	YES	YES	NO	YES	NO	NO	YES	NO	YES	YES	NO	NO	NO	NO	YES	INHALED BECLOMETHASONE	#NULL!	#NULL!	#NULL!	50	640	#NULL!	#NULL!	3	NO	NO	YES	PREVIOUS	SIMPLE ASPERGILLOMA	NO	>20-25	>20-25	>20-25	>=11*10^9?/L	>=11*10^9?/L
NAME108	MALE	48	>45	NON DRINKER	NON SMOKER	EX DA	0.5	30-40	31	YES	YES	NO	YES	NO	YES	NO	NO	YES	NO	NO	YES	NO	YES	YES	NO	NO	NO	NO	YES	INHALED BECLOMETHASONE	#NULL!	#NULL!	#NULL!	80	500	#NULL!	#NULL!	3	NO	NO	YES	NO	SIMPLE ASPERGILLOMA	NO	15-20	>20-25	>20-25	7.1-10.9*10^9?/L	7.1-10.9*10^9?/L
NAME109	MALE	47	>45	NON DRINKER	CURRENT SMOKER	NON DA	1	10-19	10	YES	YES	NO	YES	NO	YES	YES	NO	NO	NO	NO	YES	YES	NO	NO	NO	NO	NO	NO	NO	NO	#NULL!	#NULL!	#NULL!	#NULL!	#NULL!	#NULL!	#NULL!	#NULL!	NO	NO	NO	ACTIVE	SIMPLE ASPERGILLOMA	NO	15-20	>20-25	15-20	7.1-10.9*10^9?/L	7.1-10.9*10^9?/L
NAME110	MALE	45	35-45	NON DRINKER	NON SMOKER	NON DA	2	10-19	13	YES	YES	NO	YES	NO	YES	YES	YES	YES	NO	NO	NO	NO	YES	YES	NO	YES	NO	NO	YES	ORAL PREDNISOLONE	#NULL!	4	30	#NULL!	#NULL!	#NULL!	#NULL!	#NULL!	YES	NO	NO	NO	SIMPLE ASPERGILLOMA	NO	15-20	>20-25	>20-25	7.1-10.9*10^9?/L	7.1-10.9*10^9?/L
NAME111	MALE	52	>45	NON DRINKER	CURRENT SMOKER	NON DA	1	30-40	40	YES	YES	NO	YES	YES	NO	YES	NO	NO	NO	NO	YES	NO	YES	NO	YES	NO	NO	NO	NO	NO	#NULL!	#NULL!	#NULL!	#NULL!	#NULL!	#NULL!	#NULL!	#NULL!	NO	NO	NO	PREVIOUS	SIMPLE ASPERGILLOMA	NO	>25-30	>20-25	>20-25	>=11*10^9?/L	>=11*10^9?/L
NAME112	FEMALE	28	<35	NON DRINKER	CURRENT SMOKER	EX DA	0.5	20-29	22	YES	NO	NO	YES	NO	YES	NO	NO	YES	NO	NO	YES	YES	NO	YES	NO	NO	NO	NO	NO	NO	#NULL!	#NULL!	#NULL!	#NULL!	#NULL!	#NULL!	#NULL!	#NULL!	NO	NO	NO	NO	SIMPLE ASPERGILLOMA	NO	>20-25	15-20	15-20	7.1-10.9*10^9?/L	7.1-10.9*10^9?/L
NAME113	MALE	45	35-45	NON DRINKER	NON SMOKER	EX DA	1	10-19	15	YES	YES	NO	YES	NO	YES	YES	YES	YES	NO	NO	YES	YES	NO	NO	YES	NO	NO	NO	YES	INHALED FLUTICASONE	#NULL!	#NULL!	#NULL!	#NULL!	#NULL!	100	450	5	NO	YES	NO	NO	SIMPLE ASPERGILLOMA	NO	15-20	>20-25	>20-25	7.1-10.9*10^9?/L	4-7*10^9?/L
NAME114	MALE	48	>45	PAN	NON SMOKER	EX DA	1	20-29	22	YES	YES	NO	YES	NO	YES	YES	NO	YES	NO	NO	YES	YES	NO	NO	NO	NO	NO	NO	YES	ORAL PREDNISOLONE	#NULL!	4	40	#NULL!	#NULL!	#NULL!	#NULL!	#NULL!	NO	NO	NO	ACTIVE	SIMPLE ASPERGILLOMA	NO	15-20	>20-25	>20-25	7.1-10.9*10^9?/L	7.1-10.9*10^9?/L
NAME115	FEMALE	58	>45	NON DRINKER	EX SMOKER	EX DA	1	30-40	35	YES	NO	NO	YES	NO	YES	YES	NO	YES	NO	NO	NO	NO	YES	NO	NO	NO	NO	NO	NO	NO	#NULL!	#NULL!	#NULL!	#NULL!	#NULL!	#NULL!	#NULL!	#NULL!	NO	NO	NO	PREVIOUS	SIMPLE ASPERGILLOMA	NO	15-20	>25-30	15-20	>=11*10^9?/L	>=11*10^9?/L
NAME116	MALE	47	>45	NON DRINKER	NON SMOKER	EX DA	0.5	>40	42	YES	YES	NO	YES	NO	YES	YES	NO	YES	NO	NO	NO	NO	YES	NO	NO	NO	NO	NO	YES	ORAL PREDNISOLONE	#NULL!	5	20	#NULL!	#NULL!	#NULL!	#NULL!	#NULL!	YES	NO	NO	NO	SIMPLE ASPERGILLOMA	NO	15-20	>20-25	>20-25	7.1-10.9*10^9?/L	7.1-10.9*10^9?/L
NAME117	MALE	40	35-45	NON DRINKER	CURRENT SMOKER	NON DA	1	20-29	22	YES	YES	NO	YES	NO	NO	YES	NO	YES	NO	NO	YES	NO	YES	NO	NO	NO	NO	NO	YES	ORAL PREDNISOLONE	#NULL!	4	40	#NULL!	#NULL!	#NULL!	#NULL!	#NULL!	NO	NO	NO	PREVIOUS	SIMPLE ASPERGILLOMA	NO	>25-30	>20-25	>20-25	4-7*10^9?/L	7.1-10.9*10^9?/L
NAME118	MALE	65	>45	NON DRINKER	NON SMOKER	NON DA	2	10-19	12	YES	NO	NO	YES	NO	YES	YES	NO	NO	NO	NO	NO	YES	NO	NO	NO	NO	NO	NO	YES	ORAL PREDNISOLONE	#NULL!	4	40	#NULL!	#NULL!	#NULL!	#NULL!	#NULL!	NO	NO	NO	PREVIOUS	SIMPLE ASPERGILLOMA	NO	>25-30	>20-25	>20-25	7.1-10.9*10^9?/L	4-7*10^9?/L
NAME119	MALE	30	<35	GUTKA	NON SMOKER	NON DA	1.8	10-19	13	YES	YES	YES	YES	NO	YES	YES	NO	NO	NO	NO	YES	NO	YES	NO	NO	NO	NO	NO	NO	NO	#NULL!	#NULL!	#NULL!	#NULL!	#NULL!	#NULL!	#NULL!	#NULL!	NO	NO	NO	NO	SIMPLE ASPERGILLOMA	NO	>25-30	>25-30	15-20	7.1-10.9*10^9?/L	7.1-10.9*10^9?/L
NAME120	MALE	47	>45	NON DRINKER	NON SMOKER	EX DA	2	10-19	12	YES	YES	NO	YES	NO	YES	YES	YES	NO	NO	NO	NO	YES	NO	NO	NO	NO	NO	NO	YES	ORAL PREDNISOLONE	#NULL!	4	20	#NULL!	#NULL!	#NULL!	#NULL!	#NULL!	NO	NO	NO	ACTIVE	SIMPLE ASPERGILLOMA	NO	>20-25	>20-25	>20-25	7.1-10.9*10^9?/L	7.1-10.9*10^9?/L
NAME121	FEMALE	43	35-45	NON DRINKER	NON SMOKER	EX DA	1	10-19	12	YES	YES	NO	YES	NO	YES	YES	NO	NO	NO	NO	NO	YES	NO	NO	NO	NO	NO	NO	YES	ORAL PREDNISOLONE	#NULL!	4	40	#NULL!	#NULL!	#NULL!	#NULL!	#NULL!	NO	NO	NO	PREVIOUS	SIMPLE ASPERGILLOMA	NO	15-20	>20-25	>20-25	7.1-10.9*10^9?/L	7.1-10.9*10^9?/L
NAME122	MALE	28	<35	NON DRINKER	EX SMOKER	NON DA	1	10-19	13	YES	YES	NO	YES	NO	YES	YES	YES	YES	NO	NO	YES	YES	NO	NO	NO	NO	NO	NO	YES	ORAL PREDNISOLONE	#NULL!	4	40	#NULL!	#NULL!	#NULL!	#NULL!	#NULL!	YES	NO	NO	NO	SIMPLE ASPERGILLOMA	NO	>20-25	>25-30	>20-25	7.1-10.9*10^9?/L	7.1-10.9*10^9?/L
NAME123	MALE	47	>45	PAN	EX SMOKER	EX DA	2	>40	42	YES	YES	NO	NO	YES	YES	YES	YES	YES	NO	NO	YES	NO	YES	NO	NO	NO	NO	NO	NO	NO	#NULL!	#NULL!	#NULL!	#NULL!	#NULL!	#NULL!	#NULL!	#NULL!	NO	NO	NO	PREVIOUS	SIMPLE ASPERGILLOMA	NO	>20-25	>20-25	>20-25	7.1-10.9*10^9?/L	7.1-10.9*10^9?/L
NAME124	MALE	46	>45	NON DRINKER	NON SMOKER	EX DA	2	10-19	10	YES	NO	NO	YES	NO	YES	YES	NO	NO	NO	NO	YES	YES	NO	NO	NO	NO	NO	NO	NO	NO	#NULL!	#NULL!	#NULL!	#NULL!	#NULL!	#NULL!	#NULL!	#NULL!	NO	NO	NO	PREVIOUS	SIMPLE ASPERGILLOMA	NO	>20-25	>25-30	>20-25	>=11*10^9?/L	>=11*10^9?/L
NAME125	FEMALE	30	<35	NON DRINKER	NON SMOKER	EX DA	0.5	10-19	12	YES	YES	NO	YES	NO	YES	YES	NO	NO	NO	NO	NO	YES	NO	NO	NO	NO	NO	NO	NO	NO	#NULL!	#NULL!	#NULL!	#NULL!	#NULL!	#NULL!	#NULL!	#NULL!	NO	NO	NO	PREVIOUS	SIMPLE ASPERGILLOMA	YES	15-20	>25-30	15-20	7.1-10.9*10^9?/L	4-7*10^9?/L
NAME126	FEMALE	47	>45	NON DRINKER	NON SMOKER	EX DA	4	10-19	12	YES	YES	NO	YES	NO	YES	YES	NO	YES	NO	NO	NO	YES	NO	NO	NO	NO	NO	NO	YES	ORAL PREDNISOLONE	#NULL!	6	40	#NULL!	#NULL!	#NULL!	#NULL!	#NULL!	YES	NO	NO	NO	SIMPLE ASPERGILLOMA	NO	>20-25	>25-30	>20-25	7.1-10.9*10^9?/L	7.1-10.9*10^9?/L
NAME127	MALE	42	35-45	NON DRINKER	NON SMOKER	EX DA	0.5	20-29	22	YES	YES	NO	YES	NO	YES	YES	NO	YES	NO	NO	NO	YES	NO	YES	NO	NO	NO	NO	NO	NO	#NULL!	#NULL!	#NULL!	#NULL!	#NULL!	#NULL!	#NULL!	#NULL!	NO	NO	NO	NO	SIMPLE ASPERGILLOMA	NO	>20-25	>20-25	>20-25	7.1-10.9*10^9?/L	7.1-10.9*10^9?/L
NAME128	FEMALE	48	>45	NON DRINKER	NON SMOKER	EX DA	1.5	10-19	10	YES	YES	NO	YES	NO	YES	YES	YES	NO	NO	NO	NO	YES	NO	NO	NO	NO	NO	NO	NO	NO	#NULL!	#NULL!	#NULL!	#NULL!	#NULL!	#NULL!	#NULL!	#NULL!	NO	NO	NO	PREVIOUS	SIMPLE ASPERGILLOMA	NO	>20-25	>20-25	>20-25	7.1-10.9*10^9?/L	7.1-10.9*10^9?/L
NAME129	FEMALE	46	>45	NON DRINKER	EX SMOKER	EX DA	2	30-40	30	YES	YES	NO	YES	NO	YES	YES	NO	YES	NO	NO	NO	NO	YES	NO	NO	NO	NO	NO	NO	NO	#NULL!	#NULL!	#NULL!	#NULL!	#NULL!	#NULL!	#NULL!	#NULL!	NO	NO	NO	NO	SIMPLE ASPERGILLOMA	NO	>20-25	>25-30	15-20	>=11*10^9?/L	7.1-10.9*10^9?/L
NAME130	MALE	50	>45	NON DRINKER	NON SMOKER	EX DA	2	10-19	12	YES	YES	NO	YES	NO	YES	YES	YES	YES	NO	NO	NO	YES	NO	NO	NO	NO	NO	NO	NO	NO	#NULL!	#NULL!	#NULL!	#NULL!	#NULL!	#NULL!	#NULL!	#NULL!	NO	NO	NO	ACTIVE	SIMPLE ASPERGILLOMA	NO	15-20	>20-25	>20-25	>=11*10^9?/L	>=11*10^9?/L
NAME131	MALE	47	>45	NON DRINKER	NON SMOKER	EX DA	0.6	<10	8	YES	YES	NO	YES	NO	YES	YES	NO	NO	NO	NO	NO	YES	NO	NO	NO	NO	NO	NO	YES	ORAL PREDNISOLONE	#NULL!	8	40	#NULL!	#NULL!	#NULL!	#NULL!	#NULL!	NO	NO	NO	PREVIOUS	SIMPLE ASPERGILLOMA	NO	>20-25	>20-25	15-20	7.1-10.9*10^9?/L	7.1-10.9*10^9?/L
NAME132	FEMALE	48	>45	NON DRINKER	NON SMOKER	EX DA	2	10-19	12	YES	YES	NO	YES	NO	YES	YES	NO	NO	NO	NO	NO	YES	NO	NO	NO	NO	NO	NO	NO	NO	#NULL!	#NULL!	#NULL!	#NULL!	#NULL!	#NULL!	#NULL!	#NULL!	NO	YES	NO	NO	SIMPLE ASPERGILLOMA	NO	>20-25	>20-25	>25-30	7.1-10.9*10^9?/L	7.1-10.9*10^9?/L
NAME133	MALE	47	>45	NON DRINKER	NON SMOKER	EX DA	0.5	10-19	10	YES	YES	NO	YES	NO	YES	YES	NO	YES	NO	NO	NO	YES	NO	NO	NO	YES	NO	NO	NO	NO	#NULL!	#NULL!	#NULL!	#NULL!	#NULL!	#NULL!	#NULL!	#NULL!	NO	NO	NO	NO	SIMPLE ASPERGILLOMA	NO	>20-25	>20-25	>25-30	7.1-10.9*10^9?/L	7.1-10.9*10^9?/L
NAME134	MALE	44	35-45	NON DRINKER	NON SMOKER	EX DA	2	10-19	12	YES	YES	YES	YES	NO	NO	YES	NO	NO	NO	NO	NO	YES	NO	NO	NO	NO	NO	NO	YES	ORAL PREDNISOLONE	#NULL!	4	40	#NULL!	#NULL!	#NULL!	#NULL!	#NULL!	NO	NO	NO	PREVIOUS	SIMPLE ASPERGILLOMA	NO	>20-25	>20-25	>25-30	7.1-10.9*10^9?/L	7.1-10.9*10^9?/L
NAME135	MALE	46	>45	NON DRINKER	EX SMOKER	EX DA	2	<10	8	YES	YES	NO	YES	NO	YES	YES	NO	YES	NO	NO	YES	YES	NO	NO	NO	NO	YES	NO	NO	NO	#NULL!	#NULL!	#NULL!	#NULL!	#NULL!	#NULL!	#NULL!	#NULL!	NO	NO	YES	PREVIOUS	SIMPLE ASPERGILLOMA	NO	>20-25	15-20	>20-25	7.1-10.9*10^9?/L	7.1-10.9*10^9?/L
NAME136	MALE	48	>45	NON DRINKER	EX SMOKER	EX DA	1	10-19	12	YES	YES	NO	YES	NO	YES	YES	YES	YES	NO	NO	NO	YES	NO	NO	NO	NO	NO	NO	YES	ORAL PREDNISOLONE	#NULL!	4	20	#NULL!	#NULL!	#NULL!	#NULL!	#NULL!	NO	NO	NO	ACTIVE	SIMPLE ASPERGILLOMA	NO	>20-25	>20-25	>20-25	7.1-10.9*10^9?/L	7.1-10.9*10^9?/L
NAME137	MALE	52	>45	PAN	EX SMOKER	EX DA	3	10-19	15	YES	YES	NO	YES	NO	YES	YES	NO	YES	NO	NO	NO	NO	YES	NO	NO	NO	NO	YES	NO	NO	#NULL!	#NULL!	#NULL!	#NULL!	#NULL!	#NULL!	#NULL!	#NULL!	NO	NO	NO	NO	SIMPLE ASPERGILLOMA	NO	>25-30	>20-25	>20-25	7.1-10.9*10^9?/L	7.1-10.9*10^9?/L
NAME138	MALE	58	>45	NON DRINKER	NON SMOKER	EX DA	1	10-19	10	YES	YES	NO	YES	NO	YES	YES	NO	NO	NO	NO	NO	YES	NO	NO	NO	NO	NO	NO	YES	INHALED FLUTICASONE	#NULL!	#NULL!	#NULL!	#NULL!	#NULL!	200	750	4	NO	YES	NO	PREVIOUS	SIMPLE ASPERGILLOMA	NO	>20-25	>20-25	>20-25	7.1-10.9*10^9?/L	7.1-10.9*10^9?/L
NAME139	FEMALE	47	>45	NON DRINKER	NON SMOKER	NON DA	1	10-19	16	YES	YES	YES	YES	NO	NO	YES	NO	NO	NO	NO	NO	YES	NO	NO	NO	NO	NO	NO	YES	ORAL PREDNISOLONE	#NULL!	5	40	#NULL!	#NULL!	#NULL!	#NULL!	#NULL!	YES	NO	NO	NO	SIMPLE ASPERGILLOMA	NO	15-20	>25-30	>20-25	>=11*10^9?/L	>=11*10^9?/L
NAME140	FEMALE	45	35-45	NON DRINKER	NON SMOKER	NON DA	2	10-19	12	YES	YES	NO	YES	NO	YES	YES	YES	NO	NO	NO	NO	YES	NO	YES	NO	NO	NO	NO	YES	ORAL PREDNISOLONE	#NULL!	4	40	#NULL!	#NULL!	#NULL!	#NULL!	#NULL!	YES	NO	NO	NO	SIMPLE ASPERGILLOMA	NO	>25-30	>25-30	>20-25	7.1-10.9*10^9?/L	7.1-10.9*10^9?/L
NAME141	MALE	49	>45	NON DRINKER	EX SMOKER	NON DA	0.5	10-19	10	YES	YES	NO	YES	NO	YES	YES	YES	YES	YES	NO	NO	YES	NO	NO	NO	NO	YES	NO	YES	ORAL PREDNISOLONE	#NULL!	4	40	#NULL!	#NULL!	#NULL!	#NULL!	#NULL!	NO	NO	NO	ACTIVE	SIMPLE ASPERGILLOMA	NO	>20-25	15-20	>20-25	7.1-10.9*10^9?/L	7.1-10.9*10^9?/L
NAME142	MALE	45	35-45	NON DRINKER	CURRENT SMOKER	EX DA	1	30-40	30	YES	YES	NO	YES	NO	YES	YES	NO	NO	NO	NO	NO	NO	YES	NO	NO	NO	NO	YES	YES	ORAL PREDNISOLONE	#NULL!	4	20	#NULL!	#NULL!	#NULL!	#NULL!	#NULL!	NO	NO	NO	PREVIOUS	SIMPLE ASPERGILLOMA	NO	>20-25	>20-25	>25-30	>=11*10^9?/L	>=11*10^9?/L
NAME143	FEMALE	50	>45	NON DRINKER	NON SMOKER	EX DA	2	10-19	10	YES	YES	NO	YES	NO	YES	YES	YES	NO	NO	NO	NO	YES	NO	NO	NO	NO	NO	NO	YES	ORAL PREDNISOLONE	#NULL!	6	40	#NULL!	#NULL!	#NULL!	#NULL!	#NULL!	YES	NO	NO	NO	SIMPLE ASPERGILLOMA	NO	>20-25	>25-30	>20-25	7.1-10.9*10^9?/L	7.1-10.9*10^9?/L
NAME144	MALE	46	>45	NON DRINKER	EX SMOKER	EX DA	0.5	10-19	12	YES	YES	NO	YES	NO	YES	YES	YES	NO	NO	NO	NO	YES	NO	NO	NO	NO	NO	NO	NO	NO	#NULL!	#NULL!	#NULL!	#NULL!	#NULL!	#NULL!	#NULL!	#NULL!	NO	NO	NO	NO	SIMPLE ASPERGILLOMA	NO	>20-25	15-20	>20-25	7.1-10.9*10^9?/L	7.1-10.9*10^9?/L
NAME145	FEMALE	45	35-45	NON DRINKER	NON SMOKER	EX DA	1.5	10-19	13	YES	YES	NO	YES	NO	NO	YES	NO	NO	NO	NO	NO	YES	NO	NO	YES	NO	NO	NO	YES	ORAL PREDNISOLONE	#NULL!	4	40	#NULL!	#NULL!	#NULL!	#NULL!	#NULL!	YES	NO	NO	NO	SIMPLE ASPERGILLOMA	NO	>20-25	>20-25	>20-25	7.1-10.9*10^9?/L	7.1-10.9*10^9?/L
NAME146	FEMALE	45	35-45	NON DRINKER	CURRENT SMOKER	NON DA	2	>40	46	YES	YES	NO	YES	NO	YES	YES	NO	YES	NO	NO	NO	NO	YES	YES	NO	YES	NO	YES	NO	NO	#NULL!	#NULL!	#NULL!	#NULL!	#NULL!	#NULL!	#NULL!	#NULL!	NO	NO	NO	PREVIOUS	SIMPLE ASPERGILLOMA	NO	15-20	>20-25	15-20	7.1-10.9*10^9?/L	7.1-10.9*10^9?/L
NAME147	MALE	40	35-45	PAN	NON SMOKER	NON DA	1	10-19	13	YES	YES	YES	YES	NO	NO	YES	YES	NO	NO	NO	NO	YES	NO	NO	NO	NO	NO	NO	NO	NO	#NULL!	#NULL!	#NULL!	#NULL!	#NULL!	#NULL!	#NULL!	#NULL!	NO	YES	NO	NO	SIMPLE ASPERGILLOMA	NO	>20-25	15-20	>20-25	>=11*10^9?/L	7.1-10.9*10^9?/L
NAME148	MALE	45	35-45	NON DRINKER	NON SMOKER	NON DA	1	10-19	10	YES	YES	NO	NO	NO	NO	YES	NO	NO	NO	NO	NO	YES	NO	NO	NO	NO	NO	NO	YES	ORAL PREDNISOLONE	#NULL!	4	40	#NULL!	#NULL!	#NULL!	#NULL!	#NULL!	NO	NO	NO	ACTIVE	SIMPLE ASPERGILLOMA	NO	>20-25	15-20	>20-25	7.1-10.9*10^9?/L	7.1-10.9*10^9?/L
NAME149	MALE	45	35-45	NON DRINKER	NON SMOKER	EX DA	3	10-19	10	YES	YES	NO	YES	YES	YES	YES	YES	YES	NO	NO	NO	YES	NO	NO	NO	NO	YES	NO	YES	ORAL PREDNISOLONE	#NULL!	4	30	#NULL!	#NULL!	#NULL!	#NULL!	#NULL!	NO	NO	NO	PREVIOUS	SIMPLE ASPERGILLOMA	NO	>20-25	>20-25	>20-25	7.1-10.9*10^9?/L	7.1-10.9*10^9?/L
NAME150	MALE	44	35-45	NON DRINKER	NON SMOKER	NON DA	2	>40	42	YES	YES	NO	YES	NO	YES	YES	YES	YES	YES	NO	YES	YES	NO	NO	NO	NO	NO	NO	YES	ORAL PREDNISOLONE	#NULL!	6	40	#NULL!	#NULL!	#NULL!	#NULL!	#NULL!	NO	NO	NO	PREVIOUS	SIMPLE ASPERGILLOMA	NO	>20-25	>25-30	>25-30	>=11*10^9?/L	>=11*10^9?/L
NAME151	MALE	46	>45	NON DRINKER	NON SMOKER	EX DA	1	30-40	30	YES	YES	NO	YES	NO	YES	YES	YES	YES	NO	NO	NO	YES	NO	NO	NO	NO	NO	NO	NO	NO	#NULL!	#NULL!	#NULL!	#NULL!	#NULL!	#NULL!	#NULL!	#NULL!	NO	NO	NO	NO	SIMPLE ASPERGILLOMA	NO	>20-25	>20-25	>25-30	7.1-10.9*10^9?/L	7.1-10.9*10^9?/L
NAME152	MALE	58	>45	NON DRINKER	NON SMOKER	EX DA	1	10-19	12	YES	YES	YES	YES	NO	YES	YES	YES	NO	NO	NO	NO	YES	NO	YES	YES	NO	NO	NO	YES	ORAL PREDNISOLONE	#NULL!	4	40	#NULL!	#NULL!	#NULL!	#NULL!	#NULL!	YES	NO	NO	NO	SIMPLE ASPERGILLOMA	NO	>20-25	>20-25	>20-25	7.1-10.9*10^9?/L	7.1-10.9*10^9?/L
NAME153	MALE	50	>45	NON DRINKER	NON SMOKER	NON DA	2	20-29	22	YES	YES	NO	YES	YES	YES	YES	NO	YES	NO	NO	NO	YES	NO	NO	NO	YES	NO	NO	YES	INHALED BECLOMETHASONE	200	#NULL!	#NULL!	50	320	#NULL!	#NULL!	3	NO	YES	YES	ACTIVE	SIMPLE ASPERGILLOMA	YES	>20-25	>20-25	>20-25	7.1-10.9*10^9?/L	7.1-10.9*10^9?/L
NAME154	MALE	52	>45	NON DRINKER	NON SMOKER	EX DA	2.4	10-19	10	YES	NO	NO	YES	NO	YES	YES	YES	NO	NO	NO	NO	YES	NO	NO	NO	NO	NO	NO	NO	NO	#NULL!	#NULL!	#NULL!	#NULL!	#NULL!	#NULL!	#NULL!	#NULL!	NO	YES	NO	PREVIOUS	SIMPLE ASPERGILLOMA	NO	>20-25	>20-25	>20-25	7.1-10.9*10^9?/L	7.1-10.9*10^9?/L
NAME155	FEMALE	43	35-45	NON DRINKER	NON SMOKER	EX DA	2	10-19	12	YES	YES	NO	YES	NO	YES	YES	NO	NO	NO	NO	NO	YES	NO	NO	NO	NO	YES	NO	YES	ORAL PREDNISOLONE	#NULL!	4	30	#NULL!	#NULL!	#NULL!	#NULL!	#NULL!	YES	NO	NO	NO	SIMPLE ASPERGILLOMA	NO	>20-25	>20-25	>20-25	7.1-10.9*10^9?/L	7.1-10.9*10^9?/L
NAME156	FEMALE	42	35-45	NON DRINKER	NON SMOKER	EX DA	0.4	30-40	30	YES	YES	NO	YES	YES	YES	YES	NO	YES	NO	NO	NO	YES	NO	NO	NO	NO	NO	NO	YES	ORAL PREDNISOLONE	#NULL!	4	20	#NULL!	#NULL!	#NULL!	#NULL!	#NULL!	YES	NO	NO	NO	SIMPLE ASPERGILLOMA	NO	>20-25	15-20	15-20	7.1-10.9*10^9?/L	7.1-10.9*10^9?/L
NAME157	FEMALE	44	35-45	NON DRINKER	EX SMOKER	EX DA	2	10-19	13	YES	YES	NO	YES	NO	YES	YES	NO	NO	NO	NO	NO	YES	NO	NO	NO	NO	NO	NO	YES	ORAL PREDNISOLONE	#NULL!	6	40	#NULL!	#NULL!	#NULL!	#NULL!	#NULL!	YES	NO	NO	NO	SIMPLE ASPERGILLOMA	NO	>20-25	15-20	15-20	7.1-10.9*10^9?/L	7.1-10.9*10^9?/L
NAME158	MALE	47	>45	NON DRINKER	NON SMOKER	EX DA	3	10-19	10	YES	YES	NO	YES	NO	YES	YES	NO	NO	NO	NO	NO	YES	NO	NO	NO	NO	NO	NO	YES	INHALED FLUTICASONE	#NULL!	#NULL!	#NULL!	#NULL!	#NULL!	200	1000	4	NO	YES	NO	PREVIOUS	SIMPLE ASPERGILLOMA	NO	>20-25	>20-25	15-20	>=11*10^9?/L	>=11*10^9?/L
NAME159	MALE	45	35-45	NON DRINKER	NON SMOKER	EX DA	3	10-19	13	YES	YES	NO	YES	YES	YES	YES	NO	YES	NO	NO	NO	YES	NO	NO	NO	YES	YES	NO	NO	NO	#NULL!	#NULL!	#NULL!	#NULL!	#NULL!	#NULL!	#NULL!	#NULL!	NO	NO	NO	ACTIVE	SIMPLE ASPERGILLOMA	NO	>20-25	>20-25	15-20	7.1-10.9*10^9?/L	7.1-10.9*10^9?/L
NAME160	MALE	49	>45	NON DRINKER	NON SMOKER	EX DA	1	30-40	30	YES	NO	NO	YES	YES	YES	YES	NO	YES	NO	NO	NO	YES	NO	NO	NO	NO	NO	NO	YES	INHALED BECLOMETHASONE	#NULL!	#NULL!	#NULL!	50	500	#NULL!	#NULL!	3	NO	NO	YES	NO	SIMPLE ASPERGILLOMA	NO	>20-25	>20-25	>20-25	7.1-10.9*10^9?/L	7.1-10.9*10^9?/L
NAME161	MALE	47	>45	NON DRINKER	NON SMOKER	EX DA	3	10-19	15	YES	YES	YES	YES	NO	YES	YES	NO	NO	NO	NO	NO	YES	NO	NO	NO	NO	NO	NO	YES	ORAL PREDNISOLONE	#NULL!	4	40	#NULL!	#NULL!	#NULL!	#NULL!	#NULL!	NO	NO	NO	PREVIOUS	SIMPLE ASPERGILLOMA	NO	>20-25	>20-25	>20-25	7.1-10.9*10^9?/L	7.1-10.9*10^9?/L
NAME162	MALE	45	35-45	NON DRINKER	NON SMOKER	EX DA	2	10-19	10	YES	YES	NO	YES	NO	YES	YES	YES	YES	NO	NO	NO	YES	NO	NO	NO	NO	NO	NO	YES	ORAL PREDNISOLONE	#NULL!	4	40	#NULL!	#NULL!	#NULL!	#NULL!	#NULL!	YES	NO	NO	NO	SIMPLE ASPERGILLOMA	NO	>20-25	>20-25	>20-25	7.1-10.9*10^9?/L	7.1-10.9*10^9?/L
NAME163	MALE	45	35-45	NON DRINKER	CURRENT SMOKER	EX DA	2	30-40	33	YES	YES	NO	YES	NO	YES	NO	YES	YES	NO	NO	NO	NO	YES	NO	NO	NO	NO	NO	YES	ORAL PREDNISOLONE	#NULL!	6	20	#NULL!	#NULL!	#NULL!	#NULL!	#NULL!	YES	NO	NO	NO	SIMPLE ASPERGILLOMA	NO	>20-25	>20-25	15-20	>=11*10^9?/L	>=11*10^9?/L
NAME164	FEMALE	45	35-45	NON DRINKER	NON SMOKER	EX DA	0.5	30-40	31	YES	YES	NO	YES	YES	YES	YES	NO	YES	NO	NO	NO	YES	NO	NO	NO	NO	NO	NO	NO	NO	#NULL!	#NULL!	#NULL!	#NULL!	#NULL!	#NULL!	#NULL!	#NULL!	NO	NO	NO	ACTIVE	SIMPLE ASPERGILLOMA	NO	>20-25	15-20	15-20	7.1-10.9*10^9?/L	7.1-10.9*10^9?/L
NAME165	MALE	44	35-45	NON DRINKER	EX SMOKER	EX DA	2	10-19	12	YES	YES	NO	YES	YES	YES	YES	NO	YES	NO	NO	NO	YES	NO	NO	NO	NO	NO	NO	NO	NO	#NULL!	#NULL!	#NULL!	#NULL!	#NULL!	#NULL!	#NULL!	#NULL!	NO	NO	NO	PREVIOUS	SIMPLE ASPERGILLOMA	NO	15-20	15-20	>20-25	7.1-10.9*10^9?/L	>=11*10^9?/L
NAME166	MALE	45	35-45	NON DRINKER	NON SMOKER	EX DA	1	10-19	13	YES	YES	NO	YES	NO	YES	YES	NO	YES	NO	NO	NO	YES	NO	NO	NO	NO	NO	NO	YES	INHALED BECLOMETHASONE	300	#NULL!	#NULL!	100	620	#NULL!	#NULL!	3	NO	NO	YES	ACTIVE	SIMPLE ASPERGILLOMA	NO	>20-25	>20-25	15-20	7.1-10.9*10^9?/L	7.1-10.9*10^9?/L
NAME167	FEMALE	48	>45	NON DRINKER	EX SMOKER	NON DA	2	>40	64	YES	NO	YES	YES	YES	YES	YES	YES	YES	NO	NO	NO	NO	YES	NO	NO	NO	NO	NO	YES	ORAL PREDNISOLONE	#NULL!	4	40	#NULL!	#NULL!	#NULL!	#NULL!	#NULL!	NO	NO	NO	ACTIVE	SIMPLE ASPERGILLOMA	NO	>20-25	>20-25	>20-25	>=11*10^9?/L	>=11*10^9?/L
NAME168	FEMALE	45	35-45	NON DRINKER	EX SMOKER	NON DA	2	10-19	15	YES	YES	NO	YES	NO	YES	YES	NO	YES	NO	NO	NO	YES	NO	NO	NO	YES	NO	NO	NO	NO	#NULL!	#NULL!	#NULL!	#NULL!	#NULL!	#NULL!	#NULL!	#NULL!	NO	NO	NO	PREVIOUS	SIMPLE ASPERGILLOMA	NO	>20-25	>20-25	>20-25	7.1-10.9*10^9?/L	7.1-10.9*10^9?/L
NAME169	MALE	48	>45	NON DRINKER	NON SMOKER	NON DA	2	10-19	10	YES	YES	NO	YES	NO	YES	YES	YES	NO	NO	NO	NO	YES	NO	NO	NO	YES	NO	NO	YES	INHALED FLUTICASONE	#NULL!	#NULL!	#NULL!	#NULL!	#NULL!	100	300	4	NO	YES	NO	NO	SIMPLE ASPERGILLOMA	NO	>25-30	15-20	>20-25	7.1-10.9*10^9?/L	7.1-10.9*10^9?/L
NAME170	MALE	50	>45	NON DRINKER	NON SMOKER	EX DA	1	10-19	12	YES	YES	NO	YES	YES	YES	YES	NO	NO	NO	NO	YES	YES	NO	NO	NO	NO	NO	NO	NO	NO	#NULL!	#NULL!	#NULL!	#NULL!	#NULL!	#NULL!	#NULL!	#NULL!	NO	NO	YES	PREVIOUS	SIMPLE ASPERGILLOMA	NO	>20-25	>20-25	>20-25	7.1-10.9*10^9?/L	7.1-10.9*10^9?/L
NAME171	MALE	52	>45	NON DRINKER	EX SMOKER	EX DA	3	10-19	12	YES	YES	NO	YES	NO	YES	YES	YES	YES	NO	NO	NO	YES	NO	NO	YES	NO	NO	YES	YES	ORAL PREDNISOLONE	#NULL!	4	20	#NULL!	#NULL!	#NULL!	#NULL!	#NULL!	NO	NO	NO	PREVIOUS	SIMPLE ASPERGILLOMA	NO	>20-25	15-20	>20-25	7.1-10.9*10^9?/L	7.1-10.9*10^9?/L
NAME172	MALE	38	35-45	NON DRINKER	EX SMOKER	EX DA	0.5	10-19	12	YES	YES	NO	YES	NO	YES	YES	NO	YES	NO	NO	NO	YES	NO	NO	NO	NO	NO	NO	YES	ORAL PREDNISOLONE	#NULL!	4	30	#NULL!	#NULL!	#NULL!	#NULL!	#NULL!	YES	NO	NO	NO	SIMPLE ASPERGILLOMA	NO	>20-25	>20-25	>20-25	>=11*10^9?/L	7.1-10.9*10^9?/L
NAME173	MALE	40	35-45	NON DRINKER	EX SMOKER	EX DA	2	10-19	13	YES	NO	NO	YES	NO	YES	YES	NO	YES	NO	NO	NO	YES	NO	NO	NO	NO	NO	NO	YES	ORAL PREDNISOLONE	#NULL!	4	30	#NULL!	#NULL!	#NULL!	#NULL!	#NULL!	NO	NO	NO	ACTIVE	SIMPLE ASPERGILLOMA	NO	>20-25	>20-25	15-20	7.1-10.9*10^9?/L	7.1-10.9*10^9?/L
NAME174	MALE	43	35-45	NON DRINKER	CURRENT SMOKER	EX DA	2	30-40	40	YES	YES	NO	YES	YES	YES	YES	YES	YES	NO	NO	NO	NO	YES	YES	NO	NO	NO	NO	NO	NO	#NULL!	#NULL!	#NULL!	#NULL!	#NULL!	#NULL!	#NULL!	#NULL!	NO	NO	YES	PREVIOUS	SIMPLE ASPERGILLOMA	NO	>20-25	>20-25	>20-25	7.1-10.9*10^9?/L	7.1-10.9*10^9?/L
NAME175	MALE	45	35-45	NON DRINKER	EX SMOKER	EX DA	1	10-19	15	YES	YES	YES	YES	NO	YES	YES	NO	YES	NO	NO	NO	YES	NO	NO	NO	NO	NO	NO	YES	ORAL PREDNISOLONE	#NULL!	4	40	#NULL!	#NULL!	#NULL!	#NULL!	#NULL!	NO	NO	NO	ACTIVE	SIMPLE ASPERGILLOMA	NO	>20-25	>25-30	>20-25	7.1-10.9*10^9?/L	7.1-10.9*10^9?/L
NAME176	MALE	45	35-45	NON DRINKER	EX SMOKER	EX DA	2	30-40	31	YES	YES	NO	YES	NO	YES	YES	NO	YES	NO	NO	YES	YES	NO	NO	NO	NO	NO	YES	YES	INHALED BECLOMETHASONE	#NULL!	#NULL!	#NULL!	50	500	#NULL!	#NULL!	3	NO	NO	YES	NO	SIMPLE ASPERGILLOMA	NO	>20-25	>20-25	>20-25	7.1-10.9*10^9?/L	7.1-10.9*10^9?/L
NAME177	MALE	46	>45	NON DRINKER	CURRENT SMOKER	EX DA	1	>40	42	YES	YES	NO	YES	NO	YES	YES	NO	YES	NO	NO	NO	NO	YES	NO	NO	NO	YES	NO	YES	ORAL PREDNISOLONE	#NULL!	6	40	#NULL!	#NULL!	#NULL!	#NULL!	#NULL!	NO	NO	NO	PREVIOUS	SIMPLE ASPERGILLOMA	NO	>20-25	>20-25	>20-25	7.1-10.9*10^9?/L	7.1-10.9*10^9?/L
NAME178	MALE	44	35-45	NON DRINKER	EX SMOKER	EX DA	2	10-19	12	YES	YES	NO	YES	NO	NO	YES	YES	NO	NO	NO	NO	YES	NO	NO	NO	NO	NO	NO	NO	NO	#NULL!	#NULL!	#NULL!	#NULL!	#NULL!	#NULL!	#NULL!	#NULL!	NO	NO	NO	PREVIOUS	SIMPLE ASPERGILLOMA	NO	>20-25	>20-25	>20-25	7.1-10.9*10^9?/L	7.1-10.9*10^9?/L
NAME179	MALE	48	>45	NON DRINKER	EX SMOKER	EX DA	3	10-19	15	YES	YES	NO	YES	NO	YES	YES	YES	NO	NO	NO	NO	YES	NO	NO	NO	YES	NO	NO	YES	ORAL PREDNISOLONE	#NULL!	4	20	#NULL!	#NULL!	#NULL!	#NULL!	#NULL!	NO	NO	NO	ACTIVE	SIMPLE ASPERGILLOMA	NO	15-20	15-20	15-20	7.1-10.9*10^9?/L	7.1-10.9*10^9?/L
NAME180	FEMALE	47	>45	NON DRINKER	NON SMOKER	NON DA	1	10-19	10	YES	YES	NO	YES	NO	YES	YES	NO	YES	NO	NO	NO	NO	YES	YES	NO	NO	NO	NO	YES	ORAL PREDNISOLONE	#NULL!	4	40	#NULL!	#NULL!	#NULL!	#NULL!	#NULL!	YES	NO	NO	NO	SIMPLE ASPERGILLOMA	NO	>20-25	15-20	15-20	7.1-10.9*10^9?/L	7.1-10.9*10^9?/L
NAME181	FEMALE	41	35-45	NON DRINKER	NON SMOKER	EX DA	1	10-19	10	YES	YES	NO	NO	NO	NO	YES	YES	YES	NO	NO	NO	NO	YES	NO	NO	NO	NO	NO	NO	NO	#NULL!	#NULL!	#NULL!	#NULL!	#NULL!	#NULL!	#NULL!	#NULL!	NO	NO	NO	PREVIOUS	SUBACUTE INVASIVE PULMONARY ASPERGILLOSIS	NO	>20-25	>20-25	>20-25	7.1-10.9*10^9?/L	7.1-10.9*10^9?/L
NAME182	MALE	46	>45	NON DRINKER	EX SMOKER	EX DA	1	10-19	12	YES	YES	YES	YES	NO	NO	YES	NO	NO	NO	NO	NO	YES	NO	NO	NO	NO	YES	NO	NO	NO	#NULL!	#NULL!	#NULL!	#NULL!	#NULL!	#NULL!	#NULL!	#NULL!	NO	NO	NO	PREVIOUS	SIMPLE ASPERGILLOMA	YES	>20-25	>20-25	>20-25	>=11*10^9?/L	>=11*10^9?/L
NAME183	MALE	46	>45	NON DRINKER	EX SMOKER	EX DA	2	30-40	30	YES	YES	YES	YES	NO	YES	YES	NO	NO	NO	NO	NO	YES	NO	NO	NO	NO	NO	NO	NO	NO	#NULL!	#NULL!	#NULL!	#NULL!	#NULL!	#NULL!	#NULL!	#NULL!	NO	NO	NO	PREVIOUS	SIMPLE ASPERGILLOMA	NO	15-20	>20-25	>20-25	7.1-10.9*10^9?/L	7.1-10.9*10^9?/L
NAME184	MALE	48	>45	NON DRINKER	EX SMOKER	EX DA	3	10-19	12	YES	YES	NO	YES	YES	YES	YES	YES	YES	NO	NO	NO	YES	NO	YES	NO	YES	YES	NO	NO	NO	#NULL!	#NULL!	#NULL!	#NULL!	#NULL!	#NULL!	#NULL!	#NULL!	NO	NO	YES	NO	SIMPLE ASPERGILLOMA	NO	>25-30	>20-25	>20-25	7.1-10.9*10^9?/L	7.1-10.9*10^9?/L
NAME185	MALE	50	>45	NON DRINKER	NON SMOKER	EX DA	0.5	30-40	31	YES	YES	NO	YES	NO	YES	YES	NO	YES	NO	NO	NO	YES	NO	NO	NO	NO	NO	NO	NO	NO	#NULL!	#NULL!	#NULL!	#NULL!	#NULL!	#NULL!	#NULL!	#NULL!	NO	NO	NO	PREVIOUS	SIMPLE ASPERGILLOMA	NO	>20-25	>25-30	>20-25	7.1-10.9*10^9?/L	7.1-10.9*10^9?/L
NAME186	FEMALE	46	>45	NON DRINKER	EX SMOKER	NON DA	2	10-19	10	YES	YES	NO	YES	NO	YES	YES	NO	YES	NO	NO	NO	YES	NO	NO	NO	NO	NO	NO	YES	ORAL PREDNISOLONE	#NULL!	6	40	#NULL!	#NULL!	#NULL!	#NULL!	#NULL!	YES	NO	NO	NO	SIMPLE ASPERGILLOMA	NO	>20-25	>20-25	>20-25	7.1-10.9*10^9?/L	7.1-10.9*10^9?/L
NAME187	MALE	52	>45	NON DRINKER	EX SMOKER	NON DA	1	30-40	40	YES	NO	NO	YES	NO	YES	YES	NO	YES	NO	NO	NO	YES	NO	NO	NO	NO	NO	YES	YES	INHALED BECLOMETHASONE	#NULL!	#NULL!	#NULL!	80	600	#NULL!	#NULL!	3	NO	NO	YES	PREVIOUS	SIMPLE ASPERGILLOMA	NO	>20-25	>20-25	15-20	7.1-10.9*10^9?/L	7.1-10.9*10^9?/L
NAME188	MALE	44	35-45	NON DRINKER	EX SMOKER	NON DA	3	10-19	12	YES	YES	NO	YES	NO	YES	YES	NO	NO	NO	NO	NO	YES	NO	NO	NO	NO	NO	NO	YES	ORAL PREDNISOLONE	#NULL!	4	30	#NULL!	#NULL!	#NULL!	#NULL!	#NULL!	YES	NO	NO	NO	SIMPLE ASPERGILLOMA	NO	>20-25	15-20	>20-25	>=11*10^9?/L	>=11*10^9?/L
NAME189	MALE	42	35-45	NON DRINKER	NON SMOKER	NON DA	1.5	20-29	22	YES	YES	NO	YES	NO	YES	YES	YES	YES	NO	NO	NO	NO	YES	NO	NO	NO	NO	NO	YES	ORAL PREDNISOLONE	#NULL!	4	40	#NULL!	#NULL!	#NULL!	#NULL!	#NULL!	NO	NO	NO	PREVIOUS	SIMPLE ASPERGILLOMA	NO	>20-25	15-20	>20-25	7.1-10.9*10^9?/L	7.1-10.9*10^9?/L
NAME190	MALE	63	>45	NON DRINKER	NON SMOKER	EX DA	1	10-19	13	YES	YES	NO	YES	YES	YES	YES	NO	NO	NO	NO	NO	YES	NO	NO	NO	NO	NO	NO	NO	NO	#NULL!	#NULL!	#NULL!	#NULL!	#NULL!	#NULL!	#NULL!	#NULL!	NO	NO	NO	PREVIOUS	SIMPLE ASPERGILLOMA	NO	>20-25	15-20	>20-25	7.1-10.9*10^9?/L	>=11*10^9?/L
NAME191	MALE	47	>45	NON DRINKER	NON SMOKER	EX DA	2	10-19	10	YES	YES	NO	YES	NO	YES	YES	NO	YES	NO	NO	NO	YES	NO	NO	YES	YES	NO	NO	NO	NO	#NULL!	#NULL!	#NULL!	#NULL!	#NULL!	#NULL!	#NULL!	#NULL!	NO	NO	NO	NO	SIMPLE ASPERGILLOMA	NO	15-20	>20-25	>25-30	7.1-10.9*10^9?/L	7.1-10.9*10^9?/L
NAME192	FEMALE	48	>45	NON DRINKER	EX SMOKER	EX DA	1	10-19	12	YES	YES	NO	YES	NO	YES	YES	NO	YES	NO	NO	NO	YES	NO	NO	NO	NO	NO	NO	YES	ORAL PREDNISOLONE	#NULL!	6	40	#NULL!	#NULL!	#NULL!	#NULL!	#NULL!	YES	NO	NO	NO	SIMPLE ASPERGILLOMA	NO	15-20	>20-25	>20-25	>=11*10^9?/L	>=11*10^9?/L
NAME193	FEMALE	47	>45	NON DRINKER	EX SMOKER	EX DA	2	10-19	10	YES	YES	NO	YES	NO	YES	YES	NO	YES	NO	NO	NO	NO	YES	NO	NO	NO	NO	NO	YES	INHALED BECLOMETHASONE	#NULL!	#NULL!	#NULL!	50	320	#NULL!	#NULL!	4	NO	YES	NO	PREVIOUS	SIMPLE ASPERGILLOMA	NO	>20-25	>20-25	>20-25	7.1-10.9*10^9?/L	7.1-10.9*10^9?/L
NAME194	FEMALE	41	35-45	NON DRINKER	NON SMOKER	EX DA	2	10-19	15	YES	YES	NO	YES	NO	YES	YES	NO	NO	NO	NO	NO	YES	NO	NO	NO	YES	NO	NO	YES	INHALED BECLOMETHASONE	#NULL!	#NULL!	#NULL!	80	500	#NULL!	#NULL!	3	NO	NO	YES	PREVIOUS	SIMPLE ASPERGILLOMA	YES	>20-25	>20-25	>20-25	7.1-10.9*10^9?/L	7.1-10.9*10^9?/L
NAME195	MALE	39	35-45	NON DRINKER	NON SMOKER	EX DA	2	10-19	10	YES	YES	NO	YES	NO	YES	YES	NO	NO	NO	NO	NO	NO	YES	NO	NO	NO	NO	NO	YES	INHALED FLUTICASONE	#NULL!	#NULL!	#NULL!	#NULL!	#NULL!	100	500	4	NO	YES	NO	PREVIOUS	SIMPLE ASPERGILLOMA	NO	>20-25	>20-25	15-20	7.1-10.9*10^9?/L	7.1-10.9*10^9?/L
NAME196	MALE	45	35-45	NON DRINKER	EX SMOKER	NON DA	2	<10	6	YES	YES	NO	YES	YES	YES	YES	NO	NO	NO	NO	NO	YES	NO	NO	NO	NO	NO	NO	YES	ORAL PREDNISOLONE	#NULL!	4	40	#NULL!	#NULL!	#NULL!	#NULL!	#NULL!	NO	NO	NO	PREVIOUS	SIMPLE ASPERGILLOMA	NO	>20-25	>20-25	15-20	7.1-10.9*10^9?/L	7.1-10.9*10^9?/L
NAME197	FEMALE	47	>45	NON DRINKER	EX SMOKER	EX DA	1	20-29	22	YES	YES	NO	YES	NO	YES	YES	NO	NO	NO	NO	NO	YES	NO	NO	NO	NO	YES	NO	YES	ORAL PREDNISOLONE	#NULL!	8	40	#NULL!	#NULL!	#NULL!	#NULL!	#NULL!	YES	NO	NO	NO	SIMPLE ASPERGILLOMA	NO	>20-25	>25-30	>20-25	7.1-10.9*10^9?/L	7.1-10.9*10^9?/L
NAME198	MALE	44	35-45	NON DRINKER	EX SMOKER	EX DA	1.3	30-40	31	YES	YES	NO	YES	NO	YES	NO	NO	YES	NO	NO	NO	YES	NO	NO	NO	NO	NO	NO	NO	NO	#NULL!	#NULL!	#NULL!	#NULL!	#NULL!	#NULL!	#NULL!	#NULL!	NO	YES	NO	NO	SIMPLE ASPERGILLOMA	NO	>20-25	>20-25	>25-30	7.1-10.9*10^9?/L	7.1-10.9*10^9?/L
NAME199	MALE	46	>45	NON DRINKER	EX SMOKER	EX DA	2	20-29	22	YES	YES	NO	YES	NO	YES	YES	NO	YES	NO	NO	NO	NO	YES	NO	NO	NO	NO	NO	YES	ORAL PREDNISOLONE	#NULL!	4	20	#NULL!	#NULL!	#NULL!	#NULL!	#NULL!	NO	NO	NO	PREVIOUS	SIMPLE ASPERGILLOMA	NO	>20-25	>20-25	>20-25	7.1-10.9*10^9?/L	4-7*10^9?/L
NAME200	MALE	40	35-45	NON DRINKER	CURRENT SMOKER	EX DA	1	10-19	13	YES	NO	NO	YES	NO	YES	YES	NO	YES	NO	NO	NO	YES	NO	NO	NO	NO	NO	NO	YES	ORAL PREDNISOLONE	#NULL!	4	40	#NULL!	#NULL!	#NULL!	#NULL!	#NULL!	NO	NO	NO	PREVIOUS	SIMPLE ASPERGILLOMA	NO	>20-25	>20-25	>20-25	7.1-10.9*10^9?/L	7.1-10.9*10^9?/L
NAME201	MALE	43	35-45	NON DRINKER	CURRENT SMOKER	EX DA	2	10-19	12	YES	NO	NO	YES	NO	YES	YES	NO	YES	NO	NO	NO	YES	NO	NO	NO	YES	NO	NO	YES	INHALED FLUTICASONE	#NULL!	#NULL!	#NULL!	#NULL!	#NULL!	200	750	3	NO	YES	NO	PREVIOUS	SIMPLE ASPERGILLOMA	NO	15-20	15-20	>20-25	7.1-10.9*10^9?/L	7.1-10.9*10^9?/L
NAME202	FEMALE	45	35-45	NON DRINKER	EX SMOKER	EX DA	1.5	10-19	10	YES	YES	NO	YES	YES	YES	YES	NO	YES	NO	NO	NO	YES	NO	NO	NO	NO	NO	NO	YES	ORAL PREDNISOLONE	#NULL!	4	40	#NULL!	#NULL!	#NULL!	#NULL!	#NULL!	NO	NO	NO	PREVIOUS	SIMPLE ASPERGILLOMA	NO	>20-25	15-20	>20-25	7.1-10.9*10^9?/L	7.1-10.9*10^9?/L
NAME203	FEMALE	44	35-45	NON DRINKER	NON SMOKER	EX DA	1	10-19	10	YES	YES	NO	YES	NO	YES	YES	YES	YES	NO	NO	NO	YES	NO	YES	NO	NO	NO	NO	YES	ORAL PREDNISOLONE	#NULL!	4	40	#NULL!	#NULL!	#NULL!	#NULL!	#NULL!	NO	NO	NO	PREVIOUS	SIMPLE ASPERGILLOMA	NO	15-20	>20-25	>20-25	7.1-10.9*10^9?/L	7.1-10.9*10^9?/L
NAME204	MALE	46	>45	NON DRINKER	CURRENT SMOKER	EX DA	2	10-19	13	YES	YES	NO	YES	NO	YES	YES	NO	YES	YES	YES	NO	YES	NO	NO	NO	NO	NO	YES	YES	ORAL PREDNISOLONE	#NULL!	4	40	#NULL!	#NULL!	#NULL!	#NULL!	#NULL!	YES	NO	NO	NO	SIMPLE ASPERGILLOMA	NO	>20-25	15-20	15-20	7.1-10.9*10^9?/L	7.1-10.9*10^9?/L
NAME205	FEMALE	50	>45	NON DRINKER	CURRENT SMOKER	NON DA	1	10-19	10	YES	YES	NO	YES	NO	YES	YES	NO	YES	NO	NO	NO	YES	NO	NO	NO	NO	NO	NO	YES	ORAL PREDNISOLONE	#NULL!	4	20	#NULL!	#NULL!	#NULL!	#NULL!	#NULL!	NO	NO	NO	PREVIOUS	SIMPLE ASPERGILLOMA	NO	>20-25	>20-25	>20-25	7.1-10.9*10^9?/L	7.1-10.9*10^9?/L
NAME206	MALE	52	>45	NON DRINKER	EX SMOKER	EX DA	2	10-19	12	YES	YES	NO	YES	YES	YES	YES	NO	YES	NO	NO	NO	NO	YES	YES	NO	YES	NO	NO	YES	ORAL PREDNISOLONE	#NULL!	4	30	#NULL!	#NULL!	#NULL!	#NULL!	#NULL!	NO	NO	NO	PREVIOUS	SIMPLE ASPERGILLOMA	NO	>20-25	>20-25	>20-25	7.1-10.9*10^9?/L	7.1-10.9*10^9?/L
NAME207	MALE	50	>45	NON DRINKER	EX SMOKER	NON DA	2	10-19	10	YES	YES	NO	YES	NO	YES	YES	NO	NO	NO	NO	NO	YES	NO	NO	NO	NO	NO	NO	YES	INHALED BECLOMETHASONE	#NULL!	#NULL!	#NULL!	80	500	#NULL!	#NULL!	3	NO	NO	YES	PREVIOUS	SIMPLE ASPERGILLOMA	NO	>20-25	>20-25	>20-25	7.1-10.9*10^9?/L	7.1-10.9*10^9?/L
NAME208	MALE	45	35-45	NON DRINKER	CURRENT SMOKER	EX DA	2	10-19	13	YES	YES	NO	YES	NO	YES	YES	NO	YES	YES	YES	NO	YES	NO	NO	NO	NO	NO	NO	NO	NO	#NULL!	#NULL!	#NULL!	#NULL!	#NULL!	#NULL!	#NULL!	#NULL!	NO	NO	NO	ACTIVE	SIMPLE ASPERGILLOMA	NO	>20-25	>20-25	>20-25	7.1-10.9*10^9?/L	7.1-10.9*10^9?/L
NAME209	MALE	49	>45	NON DRINKER	EX SMOKER	EX DA	2.1	10-19	10	YES	YES	NO	YES	NO	YES	YES	NO	YES	NO	NO	NO	NO	YES	NO	NO	NO	NO	NO	NO	NO	#NULL!	#NULL!	#NULL!	#NULL!	#NULL!	#NULL!	#NULL!	#NULL!	NO	NO	NO	PREVIOUS	SIMPLE ASPERGILLOMA	NO	>20-25	>20-25	>20-25	7.1-10.9*10^9?/L	7.1-10.9*10^9?/L
NAME210	FEMALE	44	35-45	NON DRINKER	EX SMOKER	EX DA	2	30-40	32	YES	YES	NO	NO	NO	YES	YES	NO	YES	NO	NO	NO	YES	NO	NO	NO	NO	NO	NO	YES	ORAL PREDNISOLONE	#NULL!	6	40	#NULL!	#NULL!	#NULL!	#NULL!	#NULL!	NO	NO	NO	PREVIOUS	SIMPLE ASPERGILLOMA	NO	>20-25	15-20	15-20	7.1-10.9*10^9?/L	7.1-10.9*10^9?/L
NAME211	FEMALE	50	>45	NON DRINKER	CURRENT SMOKER	EX DA	1	20-29	22	YES	YES	NO	YES	NO	YES	YES	YES	NO	NO	NO	NO	NO	YES	NO	NO	NO	NO	NO	YES	ORAL PREDNISOLONE	#NULL!	4	40	#NULL!	#NULL!	#NULL!	#NULL!	#NULL!	YES	NO	NO	NO	SIMPLE ASPERGILLOMA	NO	15-20	>20-25	>20-25	7.1-10.9*10^9?/L	7.1-10.9*10^9?/L
NAME212	MALE	47	>45	NON DRINKER	EX SMOKER	NON DA	2	10-19	10	YES	YES	NO	YES	NO	NO	YES	YES	YES	NO	NO	NO	YES	NO	NO	NO	NO	NO	YES	YES	ORAL PREDNISOLONE	#NULL!	4	20	#NULL!	#NULL!	#NULL!	#NULL!	#NULL!	NO	NO	NO	PREVIOUS	SIMPLE ASPERGILLOMA	NO	15-20	>20-25	>20-25	7.1-10.9*10^9?/L	7.1-10.9*10^9?/L
NAME213	MALE	44	35-45	NON DRINKER	CURRENT SMOKER	EX DA	4	10-19	10	YES	YES	NO	YES	NO	YES	YES	NO	NO	NO	NO	NO	YES	NO	NO	NO	NO	NO	NO	YES	ORAL PREDNISOLONE	#NULL!	4	40	#NULL!	#NULL!	#NULL!	#NULL!	#NULL!	NO	NO	NO	PREVIOUS	SIMPLE ASPERGILLOMA	NO	>20-25	>20-25	>20-25	7.1-10.9*10^9?/L	7.1-10.9*10^9?/L
NAME214	MALE	49	>45	NON DRINKER	CURRENT SMOKER	EX DA	1.5	20-29	20	YES	YES	NO	YES	NO	YES	YES	NO	YES	NO	NO	NO	NO	YES	NO	NO	NO	NO	NO	YES	ORAL PREDNISOLONE	#NULL!	8	40	#NULL!	#NULL!	#NULL!	#NULL!	#NULL!	NO	NO	NO	PREVIOUS	SIMPLE ASPERGILLOMA	NO	>20-25	>20-25	>20-25	7.1-10.9*10^9?/L	7.1-10.9*10^9?/L
NAME215	FEMALE	46	>45	NON DRINKER	CURRENT SMOKER	EX DA	0.5	10-19	10	YES	YES	NO	YES	YES	YES	YES	YES	YES	NO	NO	NO	YES	NO	NO	NO	YES	NO	NO	NO	NO	#NULL!	#NULL!	#NULL!	#NULL!	#NULL!	#NULL!	#NULL!	#NULL!	NO	NO	NO	PREVIOUS	SIMPLE ASPERGILLOMA	NO	>20-25	>20-25	>20-25	7.1-10.9*10^9?/L	7.1-10.9*10^9?/L
NAME216	FEMALE	44	35-45	NON DRINKER	CURRENT SMOKER	EX DA	1	20-29	22	YES	NO	NO	YES	NO	YES	YES	NO	YES	NO	NO	NO	NO	YES	YES	NO	NO	NO	NO	NO	NO	#NULL!	#NULL!	#NULL!	#NULL!	#NULL!	#NULL!	#NULL!	#NULL!	NO	NO	NO	PREVIOUS	SIMPLE ASPERGILLOMA	NO	>20-25	>20-25	15-20	7.1-10.9*10^9?/L	7.1-10.9*10^9?/L
NAME217	FEMALE	46	>45	NON DRINKER	CURRENT SMOKER	EX DA	0.5	30-40	31	YES	YES	NO	NO	NO	NO	YES	NO	YES	NO	NO	YES	YES	NO	NO	NO	NO	NO	NO	YES	INHALED FLUTICASONE	#NULL!	#NULL!	#NULL!	#NULL!	#NULL!	100	500	4	NO	YES	NO	PREVIOUS	SIMPLE ASPERGILLOMA	NO	>20-25	>25-30	>20-25	7.1-10.9*10^9?/L	7.1-10.9*10^9?/L
NAME218	MALE	48	>45	NON DRINKER	CURRENT SMOKER	EX DA	0.5	10-19	12	YES	YES	NO	YES	NO	YES	YES	NO	NO	NO	NO	NO	YES	NO	NO	NO	NO	NO	NO	YES	ORAL PREDNISOLONE	#NULL!	4	40	#NULL!	#NULL!	#NULL!	#NULL!	#NULL!	NO	NO	NO	ACTIVE	SIMPLE ASPERGILLOMA	YES	>20-25	>20-25	>20-25	7.1-10.9*10^9?/L	7.1-10.9*10^9?/L
[truncated: 45 more columns]
